# Supplementary material for: Characterization of alternative splicing events and prognostic signatures in breast cancer
Source: BMC Cancer. 2021 May 22;21:587. doi: 10.1186/s12885-021-08305-6 (PMC8141138; doi:10.1186/s12885-021-08305-6)
Supplement: Supplementary file 1 — Additional file 1: Table S1. Differential AS eventsR3. [file 12885_2021_8305_MOESM1_ESM.xlsx]

## Sheet: Table S1. Differential AS event
row.names(tT)	logFC	AveExpr	t	P.Value	adj.P.Val	B
LSP1|13867|AP	0.401412	0.0990996	42.7557	1.01453e-242	4.60808e-238	545.024
FBLN5|28888|AP	0.327248	0.100071	42.0368	4.19081e-237	6.34628e-233	532.096
FBLN5|28887|AP	-0.327247	0.899929	-42.0368	4.19164e-237	6.34628e-233	532.096
FBLN2|63511|ES	0.551674	0.276064	39.8622	7.65241e-221	8.6895e-217	494.659
COL6A3|58104|ES	-0.422339	0.567928	-38.644	3.64641e-212	3.31247e-208	474.677
LSP1|13865|AP	-0.472949	0.853273	-37.8422	2.35158e-206	1.78019e-202	461.301
COL12A1|76773|ES	-0.312793	0.915785	-37.5288	3.58986e-204	2.32936e-200	456.272
ADRA1A|83140|AT	0.289747	0.0742276	36.3032	5.40196e-195	3.06703e-191	435.145
RAB30|18039|AP	0.279113	0.0890145	36.1921	3.54787e-192	1.79053e-188	428.678
FAM193B|74803|AA	-0.134739	0.959036	-35.8243	1.89332e-191	8.59964e-188	426.984
ADRA1A|83135|AT	-0.469461	0.870564	-35.7919	3.68637e-191	1.52217e-187	426.319
MARK3|29448|ES	0.390072	0.213904	34.5847	3.82177e-182	1.44657e-178	405.565
NEK2|9717|AT	-0.346668	0.782176	-34.1707	4.91349e-179	1.59445e-175	398.408
NEK2|9718|AT	0.346669	0.217824	34.1707	4.91454e-179	1.59445e-175	398.407
SULT1A4|94114|AP	0.277532	0.14666	35.0165	3.11153e-178	9.42191e-175	396.689
SMARCC2|22391|AD	-0.325492	0.878016	-33.7966	3.16357e-176	8.98077e-173	391.942
KIF4A|89372|AT	0.501572	0.239132	33.2932	1.89626e-172	4.79108e-169	383.247
KIF4A|89373|AT	-0.501572	0.760867	-33.2932	1.89867e-172	4.79108e-169	383.245
NTM|19519|AP	-0.628612	0.779327	-33.257	6.15935e-171	1.47244e-167	379.781
NTM|19520|AP	0.631066	0.20814	33.1708	2.67483e-170	6.07467e-167	378.313
GSN|87422|AP	0.314322	0.107526	32.8882	2.07349e-169	4.48476e-166	376.252
VCAN|72702|ES	-0.386399	0.939465	-33.8119	1.50776e-168	3.1129e-165	374.45
GSN|87421|AP	-0.326073	0.859003	-32.0574	3.49336e-163	6.89878e-160	361.92
MORF4L2|89765|AP	0.205733	0.183433	31.9404	2.62577e-162	4.96937e-159	359.904
TMEM184B|62226|ES	0.0987405	0.0350568	31.2564	6.2342e-157	1.13266e-153	347.535
SEPT8|73300|AT	0.156459	0.0909424	30.4606	2.9808e-151	5.20734e-148	334.461
SEPT8|73299|AT	-0.158156	0.907273	-30.2704	7.77633e-150	1.30818e-146	331.201
DERL1|85029|AP	0.140859	0.0216641	30.2195	1.86176e-149	3.0201e-146	330.328
MSR1|82778|AT	-0.219852	0.679033	-29.9721	1.28952e-147	1.95407e-144	326.093
MSR1|82779|AT	0.219852	0.320966	29.9721	1.29064e-147	1.95407e-144	326.092
PEX19|8454|AP	-0.113868	0.976881	-29.9176	3.5014e-147	4.99894e-144	325.095
PEX19|8455|AP	0.113867	0.0231189	29.9173	3.52185e-147	4.99894e-144	325.089
DERL1|85028|AP	-0.16316	0.971419	-29.8331	1.39278e-146	1.91702e-143	323.714
PAK6|29956|AP	-0.368957	0.88649	-29.8934	7.78619e-146	1.04017e-142	322.06
MTMR3|61690|ES	0.29056	0.191623	29.393	3.98962e-143	5.17751e-140	315.761
KIF21A|21076|ES	0.403152	0.127992	30.0337	1.00706e-141	1.27061e-138	312.655
ZMIZ1|12300|ES	-0.19466	0.796395	-28.9021	1.24978e-139	1.53423e-136	307.714
SERPINH1|17871|ES	0.0844489	0.0389403	28.4179	4.66428e-136	5.57517e-133	299.495
PAK6|29958|AP	0.300609	0.0984734	28.523	7.79042e-136	9.07304e-133	299.048
NFYA|76094|ES	0.366299	0.222195	28.308	1.25387e-134	1.4238e-131	296.218
ABCF2|82355|AT	-0.10461	0.951753	-28.2126	1.35366e-134	1.47212e-131	296.128
ABCF2|82356|AT	0.104609	0.0482468	28.2123	1.36124e-134	1.47212e-131	296.123
MACF1|1879|AT	0.00656529	0.00184845	27.9929	5.58674e-133	5.90129e-130	292.411
IPO11|72191|AT	-0.177125	0.8786	-27.9567	1.03105e-132	1.04178e-129	291.798
IPO11|72190|AT	0.177126	0.1214	27.9566	1.03212e-132	1.04178e-129	291.797
MORF4L2|89764|AP	-0.2043	0.762128	-27.8947	2.94036e-132	2.90335e-129	290.751
SNRPA1|32758|ES	-0.12548	0.91705	-27.7983	1.49987e-131	1.44948e-128	289.123
C1orf213|1054|RI	-0.4199	0.852092	-27.7542	2.22368e-130	2.1042e-127	286.444
MARK3|29450|ES	0.250501	0.135247	27.5088	1.98735e-129	1.84219e-126	284.24
NDUFC1|70620|AT	0.0392797	0.0121116	27.4402	6.311e-129	5.68584e-126	283.085
NDUFC1|70619|AT	-0.0392791	0.987888	-27.4395	6.38422e-129	5.68584e-126	283.073
TJP2|86539|ES	-0.0821886	0.976788	-26.9369	2.98624e-125	2.60842e-122	274.629
PAAF1|17744|ES	0.193715	0.0568318	27.0591	3.04806e-125	2.61219e-122	274.622
PCLO|80262|AT	0.113894	0.0517093	26.8981	8.87645e-125	7.46624e-122	273.543
PTPRS|46839|ES	0.344418	0.336175	26.8245	1.55742e-123	1.28617e-120	270.692
LRRFIP1|58130|AT	0.273296	0.210074	26.5247	2.96894e-122	2.36739e-119	267.733
LRRFIP1|58131|AT	-0.273296	0.789926	-26.5247	2.9709e-122	2.36739e-119	267.732
EIF5A|38906|AP	0.0977614	0.0651024	26.4681	7.64806e-122	5.98935e-119	266.787
FN1|57395|ES	-0.101506	0.851139	-26.4002	2.3756e-121	1.82885e-118	265.655
YWHAE|38301|ES	0.0488515	0.04806	26.3117	1.03996e-120	7.87271e-118	264.179
CAST|72863|ES	0.286047	0.185011	26.2201	5.01259e-120	3.73241e-117	262.608
PKM|203434|ME	0.0836704	0.0603327	26.208	5.8625e-120	4.29485e-117	262.452
FAM72A|9579|AT	0.0902983	0.0327059	26.1737	1.03728e-119	7.47849e-117	261.881
PTS|18764|ES	-0.176733	0.93406	-26.1153	2.74357e-119	1.94712e-116	260.91
NSFL1C|58506|ES	0.149859	0.0827828	25.9956	2.01089e-118	1.40518e-115	258.919
SLC35A2|89034|AT	-0.146427	0.873131	-25.924	6.60007e-118	4.54215e-115	257.732
RGS10|13263|AP	0.122856	0.0452527	25.8502	2.25067e-117	1.52579e-114	256.506
ZNF106|30163|AP	0.362768	0.139068	26.4271	8.3463e-117	5.49416e-114	255.293
ZNF106|30162|AP	-0.362768	0.860932	-26.4271	8.3463e-117	5.49416e-114	255.293
CD46|9652|ES	0.284524	0.278634	25.7534	1.11998e-116	7.26723e-114	254.903
ATP5C1|10726|ES	-0.199768	0.897934	-25.4643	1.34207e-114	8.58568e-112	250.121
AK2|1656|ES	0.104776	0.0886303	25.3744	5.91895e-114	3.73395e-111	248.639
RGS10|13261|AP	-0.125731	0.952324	-25.3713	6.23649e-114	3.88038e-111	248.587
SULT1A3|94132|AP	0.337201	0.342682	25.2593	4.11867e-113	2.52803e-110	246.705
ABCB5|78911|AT	-0.299223	0.668047	-25.1954	1.13469e-112	6.87181e-110	245.688
CLASP2|63869|AP	0.23824	0.105701	25.4271	1.28756e-112	7.69501e-110	245.601
MINK1|38598|ES	-0.13598	0.929853	-24.9997	2.94902e-111	1.73958e-108	242.434
IDH1|57210|AP	0.0355247	0.01887	24.8347	4.26536e-110	2.48381e-107	239.765
ZNF385A|22178|AP	0.235262	0.0549393	24.851	4.43459e-110	2.54967e-107	239.728
COL16A1|1493|ES	-0.360315	0.596105	-24.8033	1.04458e-109	5.93071e-107	238.873
SLC35A2|89035|AT	0.144228	0.0955837	24.6977	4.02372e-109	2.25631e-106	237.523
PPCS|2075|AD	-0.218932	0.697481	-24.6821	5.19203e-109	2.87594e-106	237.268
RBM26|26100|ES	0.200678	0.149224	24.6179	1.92588e-108	1.05392e-105	235.96
ADAMTS2|74892|AT	-0.182434	0.857685	-24.5549	4.15824e-108	2.22613e-105	235.19
ADAMTS2|74891|AT	0.182433	0.142315	24.5548	4.16594e-108	2.22613e-105	235.188
DMPK|50522|ES	-0.241839	0.866897	-24.4886	1.6457e-107	8.6918e-105	233.821
HS2ST1|3693|AT	0.10318	0.0496068	24.3852	6.6363e-107	3.46468e-104	232.422
LEPR|3295|AT	0.318172	0.224654	24.3697	8.54864e-107	4.41236e-104	232.169
LEPR|3297|AT	-0.323749	0.763635	-24.3407	1.37034e-106	6.99349e-104	231.698
KIAA0226|68307|ES	0.356654	0.354355	24.5091	2.77397e-106	1.39996e-103	231.024
MAZ|35939|AP	0.045023	0.0230433	24.2405	7.01169e-106	3.49976e-103	230.067
NPIPA5|34150|ES	-0.292819	0.591497	-24.158	2.67872e-105	1.3225e-102	228.728
SLC50A1|7940|AP	0.0950687	0.0647848	24.1285	4.33183e-105	2.10055e-102	228.248
SLC50A1|7941|AP	-0.0950676	0.935215	-24.1282	4.34714e-105	2.10055e-102	228.245
PRMT2|60964|ES	0.306105	0.394907	24.1215	4.84994e-105	2.31883e-102	228.135
ADRA1A|83136|AT	0.0863358	0.0238987	24.0952	7.69837e-105	3.64237e-102	227.674
H2AFY|96931|ME	-0.205153	0.763723	-23.8332	5.19199e-103	2.43119e-100	223.467
TROAP|21551|AT	0.349318	0.338437	23.7835	1.32685e-102	6.14967e-100	222.546
PPP2R1B|18674|AT	0.199474	0.218637	23.6802	6.16008e-102	2.79947e-99	220.997
PPP2R1B|18672|AT	-0.199474	0.781363	-23.6801	6.16338e-102	2.79947e-99	220.996
SPTBN1|53576|AP	0.362622	0.219411	23.7512	6.64164e-102	2.95811e-99	220.935
SPTBN1|53577|AP	-0.362622	0.78059	-23.7512	6.64289e-102	2.95811e-99	220.935
CXCL12|11342|AT	-0.172833	0.282911	-23.4958	1.20249e-100	5.30274e-98	218.029
SMTN|61813|ES	-0.0652863	0.983359	-23.4289	3.63975e-100	1.58963e-97	216.923
PPFIBP1|20893|ES	0.318782	0.214171	23.6529	8.59853e-100	3.71956e-97	216.108
HMGB1|25568|AP	-0.0800815	0.939922	-23.3434	1.39239e-99	5.96639e-97	215.582
KIF13A|75457|ES	-0.374287	0.71259	-23.2035	1.39831e-98	5.93575e-96	213.279
PRSS23|18202|AT	0.120464	0.119437	23.1385	3.7176e-98	1.55579e-95	212.302
PRSS23|18201|AT	-0.120463	0.880563	-23.1383	3.73354e-98	1.55579e-95	212.297
DNAJC7|40975|ES	0.115175	0.0814448	23.1042	6.64092e-98	2.74216e-95	211.722
COL6A3|58107|ES	0.377405	0.578972	23.2855	1.47787e-97	6.04743e-95	210.977
TOM1L2|39512|ES	0.196937	0.0886612	23.1176	1.87772e-97	7.61499e-95	210.695
F8|90666|AP	0.379849	0.180228	23.17	5.05031e-97	2.01422e-94	209.723
F8|90667|AP	-0.379846	0.819772	-23.1699	5.05539e-97	2.01422e-94	209.722
GOLGA4|63982|ES	-0.316846	0.737639	-22.9248	1.13105e-96	4.46726e-94	208.891
NEIL3|71227|AT	-0.402193	0.662275	-22.9167	1.68196e-96	6.5339e-94	208.527
NEIL3|71226|AT	0.402193	0.337725	22.9167	1.68307e-96	6.5339e-94	208.526
SULT1A4|94113|AP	-0.259679	0.70704	-23.1946	2.65916e-96	1.02357e-93	208.143
MCM7|80881|AP	-0.35588	0.658447	-22.8606	3.14375e-96	1.19115e-93	207.87
MCM7|80880|AP	0.355879	0.341552	22.8605	3.14695e-96	1.19115e-93	207.869
SLK|13030|ES	-0.341996	0.730698	-22.8289	5.36508e-96	2.01395e-93	207.336
CDCA3|19983|AT	-0.221967	0.849103	-22.8163	6.37046e-96	2.35301e-93	207.164
CDCA3|19984|AT	0.221967	0.150897	22.8162	6.37195e-96	2.35301e-93	207.164
UGP2|53744|AP	-0.306599	0.720005	-22.7942	9.0505e-96	3.31518e-93	206.814
IDH1|57209|AP	-0.0454199	0.971186	-22.7783	1.16604e-95	4.23703e-93	206.561
ERMP1|85800|AT	-0.0632839	0.929228	-22.7525	1.75693e-95	6.3055e-93	206.151
ERMP1|85801|AT	0.0632839	0.070772	22.7523	1.76306e-95	6.3055e-93	206.148
UGP2|53745|AP	0.304722	0.275811	22.7377	2.22447e-95	7.89358e-93	205.916
HMGB1|25566|AP	0.07206	0.0533859	22.7021	3.91411e-95	1.37816e-92	205.351
ICA1|78781|AP	-0.253615	0.500474	-22.6483	1.09327e-94	3.81982e-92	204.331
FLNA|90565|ES	-0.180233	0.721741	-22.5883	2.38405e-94	8.26611e-92	203.547
DMPK|50523|ES	-0.309975	0.797393	-22.6396	3.21346e-94	1.10575e-91	203.273
ISLR|31677|AP	0.43503	0.354707	22.5479	5.05787e-94	1.71589e-91	202.797
ISLR|31676|AP	-0.435029	0.645293	-22.5479	5.06219e-94	1.71589e-91	202.796
MYO18A|40038|ES	0.36984	0.308217	22.4897	1.13544e-93	3.8202e-91	201.988
TECR|48003|ES	0.0309164	0.0133726	22.4715	1.51617e-93	5.06368e-91	201.699
SPAG9|42494|ES	0.396862	0.390969	22.4482	2.19033e-93	7.26184e-91	201.332
GAS7|39260|AP	-0.447535	0.586773	-22.7429	3.52604e-93	1.16055e-90	200.906
CLSTN1|575|ES	0.339738	0.280615	22.3493	1.04479e-92	3.41405e-90	199.772
CFH|9276|AT	0.147057	0.271195	22.3062	2.06377e-92	6.65137e-90	199.092
CFH|9275|AT	-0.147056	0.728804	-22.3062	2.06478e-92	6.65137e-90	199.091
TUBB3|38166|AP	0.18451	0.126973	22.2344	6.3978e-92	2.04644e-89	197.962
EPB41L5|55145|AT	-0.250427	0.809862	-22.2297	6.89077e-92	2.17359e-89	197.888
EPB41L5|55146|AT	0.250426	0.190138	22.2297	6.89103e-92	2.17359e-89	197.888
ADRA1A|83138|AT	0.093363	0.0311198	22.2238	7.76526e-92	2.43245e-89	197.769
RPP38|10860|AT	-0.10946	0.908488	-22.1563	2.18983e-91	6.7756e-89	196.733
RPP38|10861|AT	0.10946	0.0915124	22.1561	2.19461e-91	6.7756e-89	196.731
SEPT11|69616|AT	-0.11671	0.842951	-22.1557	2.20776e-91	6.7756e-89	196.725
NUMB|28288|ES	-0.347121	0.619237	-22.0916	6.21303e-91	1.89397e-88	195.692
H2AFV|79570|AT	-0.200439	0.723413	-22.0867	6.53228e-91	1.97802e-88	195.642
LTBP1|53183|ES	-0.122368	0.930709	-22.0979	6.96977e-91	2.09652e-88	195.579
CLSTN1|576|ES	0.261378	0.207075	22.1115	7.56781e-91	2.26143e-88	195.5
ADAMTS12|71687|AT	-0.150638	0.908313	-22.063	9.47889e-91	2.79847e-88	195.27
ADAMTS12|71686|AT	0.150638	0.0916866	22.063	9.48822e-91	2.79847e-88	195.269
MLST8|33220|ES	-0.0403311	0.972872	-22.0497	1.16841e-90	3.4239e-88	195.061
SHFM1|80555|AT	0.00839554	0.00344879	22.0468	1.22402e-90	3.56385e-88	195.015
EVI5L|47191|ES	0.304793	0.185162	22.0762	3.5698e-90	1.03276e-87	193.991
H2AFV|79572|AT	0.189423	0.249827	21.9586	4.88327e-90	1.40382e-87	193.633
SVIL|11113|ES	0.114946	0.0391287	22.1033	7.15773e-90	2.04473e-87	193.28
COL6A2|60897|AT	-0.122857	0.812597	-21.8429	2.98594e-89	8.43932e-87	191.825
COL6A2|60896|AT	0.122857	0.187403	21.8428	2.99141e-89	8.43932e-87	191.823
ACTB|204989|ES	0.0379297	0.0118702	21.8278	3.87713e-89	1.08706e-86	191.568
HTRA3|68764|AT	0.122481	0.097809	21.6712	4.35918e-88	1.20799e-85	189.148
HTRA3|68763|AT	-0.122481	0.902191	-21.6711	4.36164e-88	1.20799e-85	189.147
DCAF6|8884|ES	0.227018	0.196706	21.6843	4.45087e-88	1.22523e-85	189.129
CENPK|72213|AT	0.218574	0.204582	21.5646	2.29196e-87	6.23504e-85	187.491
CENPK|72212|AT	-0.218574	0.795418	-21.5646	2.29244e-87	6.23504e-85	187.491
MYH14|51169|ES	-0.185752	0.958458	-21.7078	3.68541e-87	9.96398e-85	187.046
PHKA1|89509|ES	-0.135	0.967358	-21.5337	5.62669e-87	1.51225e-84	186.598
PHF19|87400|AP	0.397752	0.280333	21.5488	6.33502e-87	1.68507e-84	186.494
PHF19|87399|AP	-0.39775	0.719668	-21.5487	6.3439e-87	1.68507e-84	186.493
MMP19|22267|RI	0.131819	0.0531856	21.5942	2.19029e-86	5.78403e-84	185.282
APP|60282|ES	-0.0218737	0.982502	-21.3313	8.54586e-86	2.24371e-83	183.878
CCSER2|12409|ES	0.240134	0.232916	21.1874	1.04495e-84	2.72775e-82	181.381
TMEM237|56847|AP	0.373911	0.479533	21.1853	1.30439e-84	3.36704e-82	181.161
TMEM237|56846|AP	-0.373911	0.520467	-21.1852	1.30468e-84	3.36704e-82	181.161
HMGB1|25565|AP	0.00512023	0.00273916	21.1324	1.84711e-84	4.73998e-82	180.809
SVIL|11114|ES	0.153384	0.0718762	21.2584	2.28597e-84	5.8332e-82	180.618
PRKAG1|21509|ES	-0.040164	0.979078	-20.983	1.84017e-83	4.66942e-81	178.514
INSR|47099|ES	0.337362	0.451211	21.0177	3.62491e-83	9.14706e-81	177.857
ERH|28140|AT	0.0043663	0.00202092	20.8798	8.96061e-83	2.24862e-80	176.934
ERH|28141|AT	-0.0043662	0.997979	-20.8782	9.18197e-83	2.29151e-80	176.909
SSBP3|3144|ES	-0.33652	0.384116	-20.8266	2.06828e-82	5.13351e-80	176.099
SVIL|11116|ES	0.323598	0.276309	20.8679	2.42201e-82	5.97882e-80	175.949
MMP19|22272|RI	0.179088	0.078865	20.8229	3.10188e-81	7.57475e-79	173.442
FAM72A|9578|AT	-0.306938	0.762205	-20.6496	3.02524e-81	7.42754e-79	173.42
GPR56|36573|AP	0.205852	0.0934598	20.6408	3.46027e-81	8.40476e-79	173.286
TMEM182|54812|AP	0.178995	0.0251973	20.8237	5.73348e-81	1.37788e-78	172.828
TMEM182|54811|AP	-0.178995	0.974803	-20.8237	5.73348e-81	1.37788e-78	172.828
SLMAP|65389|AP	0.32135	0.151307	20.8544	2.78013e-80	6.64612e-78	171.285
VEGFB|16601|AA	-0.105006	0.813486	-20.4553	5.82433e-80	1.38506e-77	170.468
ICA1|78784|AP	0.212387	0.4154	20.426	1.02783e-79	2.43151e-77	169.906
SEPT11|69618|AT	0.105249	0.114066	20.3952	1.44839e-79	3.40866e-77	169.558
SLC19A1|60878|AP	-0.276462	0.909684	-20.6088	2.63849e-79	6.17746e-77	169.104
ABCB5|78909|AT	0.145054	0.0705687	20.3445	3.12256e-79	7.27332e-77	168.791
MLTK|55999|AT	-0.248687	0.414858	-20.3432	3.18763e-79	7.35664e-77	168.771
MLTK|55998|AT	0.248687	0.585142	20.3431	3.19072e-79	7.35664e-77	168.77
ECM2|86879|AA	-0.295204	0.478646	-20.5257	3.3591e-79	7.70574e-77	168.753
MAP4|64551|AA	-0.0933874	0.884358	-20.3409	3.5041e-79	7.99797e-77	168.677
MAP2K7|47194|ES	0.363957	0.35663	20.5125	4.18516e-79	9.50471e-77	168.537
KCNMB3|67678|AP	0.0974439	0.0302422	20.3156	4.8359e-79	1.09279e-76	168.355
SLC25A25|87693|AP	0.36622	0.434419	20.3218	4.97076e-79	1.11771e-76	168.329
TACC1|83437|AP	0.439891	0.409795	20.4414	7.00421e-79	1.56718e-76	168.01
SLC25A25|87692|AP	-0.369172	0.518726	-20.2946	7.49951e-79	1.66978e-76	167.918
CSNK1G3|73145|ES	0.324193	0.340697	20.2771	1.29981e-78	2.87994e-76	167.372
MAGOHB|20472|ES	0.123669	0.119629	20.2437	1.43411e-78	3.16208e-76	167.27
LPHN2|3571|ES	0.274095	0.285578	20.3806	4.66987e-78	1.02469e-75	166.13
FBLN5|28892|ME	0.162138	0.0711032	20.1614	4.96593e-78	1.08441e-75	166.03
PTPRF|2189|ES	0.0630804	0.0266874	20.1355	7.63431e-78	1.65913e-75	165.601
PSMG4|75170|AP	0.0190539	0.00703074	20.0818	1.68051e-77	3.63479e-75	164.813
PSMG4|75169|AP	-0.019053	0.992969	-20.079	1.75258e-77	3.77271e-75	164.771
NDEL1|39189|ES	0.231666	0.306612	20.0709	1.9805e-77	4.24322e-75	164.649
PPP3CB|12154|AT	-0.194878	0.462864	-20.0406	3.06232e-77	6.50101e-75	164.214
PPP3CB|12153|AT	0.194878	0.537136	20.0406	3.06294e-77	6.50101e-75	164.214
P4HA3|17767|AT	-0.227731	0.8684	-20.0236	4.02724e-77	8.46926e-75	163.944
P4HA3|17766|AT	0.227731	0.131601	20.0236	4.02756e-77	8.46926e-75	163.944
PHF19|87402|AT	0.275901	0.498205	20.0199	4.18031e-77	8.72883e-75	163.903
PHF19|87401|AT	-0.275899	0.501795	-20.0197	4.18944e-77	8.72883e-75	163.901
WHSC1|68527|AT	-0.0564479	0.925731	-19.9858	6.9701e-77	1.44057e-74	163.393
WHSC1|68526|AT	0.0564478	0.0742687	19.9858	6.9775e-77	1.44057e-74	163.392
EXOC1|69335|ES	-0.34098	0.67932	-19.9619	1.09811e-76	2.25688e-74	162.94
TECR|564146|ES	0.35606	0.327426	20.0822	1.40439e-76	2.87337e-74	162.757
TTC7B|28826|ES	0.17986	0.119631	19.9298	3.65798e-76	7.45064e-74	161.747
SERP1|67274|ES	-0.00395518	0.999198	-19.8641	4.32352e-76	8.76691e-74	161.571
TMEM134|17232|ES	-0.035886	0.977532	-19.8648	4.35922e-76	8.80001e-74	161.563
C2CD5|20733|ES	0.255365	0.338184	19.8461	5.98647e-76	1.20315e-73	161.247
APOLD1|20516|AT	0.260067	0.204194	19.8362	6.56257e-76	1.30786e-73	161.155
APOLD1|20517|AT	-0.260067	0.795806	-19.8362	6.56505e-76	1.30786e-73	161.154
GAS7|39261|AP	0.364901	0.214338	19.9952	1.84009e-75	3.64973e-73	160.168
CFLAR|56795|AT	0.0560354	0.0598722	19.6863	6.14806e-75	1.21413e-72	158.922
RNLS|12465|AT	0.0449352	0.0350652	19.6636	8.77901e-75	1.7262e-72	158.566
RNLS|12464|AT	-0.044935	0.964935	-19.6632	8.83887e-75	1.73048e-72	158.56
PAAF1|17743|ES	0.124102	0.0485221	19.6892	1.26728e-74	2.47044e-72	158.212
PEX19|8457|ES	-0.0436653	0.961463	-19.6298	1.426e-74	2.76796e-72	158.082
TGFBR3|3746|ES	-0.349812	0.722724	-19.6313	1.44534e-74	2.79357e-72	158.069
ITGBL1|26208|AT	0.155967	0.163033	19.6271	1.51239e-74	2.90549e-72	158.023
ITGBL1|26207|AT	-0.155966	0.836966	-19.6269	1.51604e-74	2.90549e-72	158.021
LRRFIP2|63960|ES	0.381352	0.455974	19.616	1.75102e-74	3.34172e-72	157.877
EHBP1|53718|ES	-0.288094	0.589042	-19.6059	2.07309e-74	3.93982e-72	157.709
CAMKK2|24853|ES	0.172346	0.115791	19.6218	2.18913e-74	4.14302e-72	157.662
DCAF6|8886|ES	0.174567	0.164586	19.59	2.62524e-74	4.94776e-72	157.473
PACSIN2|62556|AP	0.0942172	0.0382411	19.587	2.74464e-74	5.15141e-72	157.429
TNC|87357|ES	-0.435594	0.592887	-19.5528	4.98167e-74	9.29705e-72	156.835
COMMD5|85672|AP	0.172124	0.214851	19.5464	5.01328e-74	9.29705e-72	156.827
COMMD5|85671|AP	-0.172124	0.785149	-19.5464	5.01481e-74	9.29705e-72	156.827
LONRF1|82753|ES	0.0872695	0.0335633	19.6165	6.62792e-74	1.22377e-71	156.564
DUSP6|23618|ES	-0.0420021	0.976004	-19.5132	8.20396e-74	1.50863e-71	156.336
ERP29|24569|ES	-0.050282	0.942264	-19.5089	8.59397e-74	1.57398e-71	156.289
AKT2|49868|AP	-0.0888571	0.962144	-19.5009	9.844e-74	1.78907e-71	156.154
AKT2|49869|AP	0.0888573	0.0378557	19.5009	9.84714e-74	1.78907e-71	156.154
DTNA|45092|AP	0.201736	0.0674115	19.8551	1.12959e-73	2.0441e-71	156.087
OARD1|76082|AP	0.152793	0.153673	19.4559	1.88521e-73	3.39794e-71	155.505
CYB5R3|62541|AP	-0.0448198	0.984686	-19.4248	3.03805e-73	5.4542e-71	155.029
OARD1|76080|AP	-0.152988	0.845498	-19.2837	2.40125e-72	4.29398e-70	152.966
TUBB3|38175|ES	0.325732	0.131626	19.3237	2.8348e-72	5.0494e-70	152.915
TPM1|30988|ES	0.0437243	0.028559	19.2581	3.49962e-72	6.20922e-70	152.59
RTN4|53594|ES	0.0629236	0.0785018	19.247	4.12475e-72	7.28989e-70	152.426
CLK1|56755|ES	-0.118382	0.931601	-19.1494	1.73309e-71	3.05112e-69	150.993
HAPLN3|32399|ES	0.308637	0.262228	19.1575	2.07935e-71	3.64656e-69	150.815
CBX3|79040|AP	0.0426561	0.0750288	19.1293	2.32737e-71	4.06583e-69	150.699
CBX3|79041|AP	-0.0426551	0.924971	-19.1286	2.35257e-71	4.0941e-69	150.688
DLG1|68276|AP	0.221407	0.0824269	19.2979	3.14596e-71	5.45392e-69	150.479
CALD1|81862|ES	0.175221	0.0909819	19.1041	3.37035e-71	5.82071e-69	150.33
SLMAP|65394|ES	0.392835	0.464908	19.1024	3.45649e-71	5.94687e-69	150.304
CXCL12|11343|AT	0.181011	0.671803	19.0998	3.58757e-71	6.14909e-69	150.267
RARA|40858|AP	0.189164	0.243989	19.0317	9.72944e-71	1.66136e-68	149.272
MAPT|41998|ES	0.166288	0.0476472	19.1769	1.2722e-70	2.16422e-68	149.034
DVL1|141|AD	-0.277799	0.65866	-18.9855	1.94463e-70	3.29579e-68	148.581
HYAL1|64992|AP	0.391603	0.290331	19.0072	6.21045e-70	1.04476e-67	147.441
HYAL1|64993|AP	-0.391603	0.709669	-19.0072	6.21045e-70	1.04476e-67	147.441
CDH23|12060|AT	0.233928	0.256992	18.8888	7.85372e-70	1.31632e-67	147.188
PRMT2|60963|AD	0.108444	0.0688828	18.8879	7.95611e-70	1.32858e-67	147.175
TWF1|21276|ES	0.0631272	0.0635247	18.8896	1.0186e-69	1.69471e-67	146.935
MDH1|53733|AP	0.0436719	0.0208993	18.8411	1.57333e-69	2.60569e-67	146.494
MDH1|53732|AP	-0.0436715	0.9791	-18.841	1.57761e-69	2.60569e-67	146.492
GTF3A|25533|ES	-0.0232518	0.98306	-18.8035	2.72069e-69	4.47741e-67	145.948
TMEM126B|18122|ES	0.198909	0.604717	18.7782	3.93165e-69	6.44691e-67	145.58
USP6NL|10747|AP	0.255044	0.0891045	18.9713	6.28644e-69	1.02711e-66	145.184
ACAD8|19553|AA	0.0685983	0.0340047	18.7427	7.45237e-69	1.21324e-66	144.944
ABCB5|78910|AT	0.15417	0.261384	18.7259	8.39932e-69	1.36252e-66	144.823
FN1|57397|ES	-0.189917	0.548946	-18.7221	8.87916e-69	1.43523e-66	144.768
SCRN2|42115|AP	-0.120635	0.855544	-18.6653	2.08578e-68	3.35377e-66	143.916
SCRN2|42116|AP	0.120634	0.144456	18.6652	2.0896e-68	3.35377e-66	143.914
ITIH5|10715|AT	0.27305	0.506594	18.6434	2.78017e-68	4.43249e-66	143.629
ITIH5|10716|AT	-0.27305	0.493406	-18.6433	2.78122e-68	4.43249e-66	143.628
SRPK2|81281|AT	0.0613872	0.0766982	18.6069	4.7113e-68	7.46053e-66	143.102
SRPK2|81282|AT	-0.0613869	0.923302	-18.6069	4.71406e-68	7.46053e-66	143.102
TANK|55731|AP	0.378555	0.344544	18.5969	5.44973e-68	8.57446e-66	142.957
TANK|55730|AP	-0.378554	0.655456	-18.5968	5.45567e-68	8.57446e-66	142.956
SLAIN2|69214|ES	0.180401	0.497564	18.5697	8.06491e-68	1.26316e-65	142.566
CLDND1|65751|AT	0.045574	0.0391329	18.5626	8.93842e-68	1.39516e-65	142.463
FANCD2|63304|AT	0.0935502	0.106253	18.5466	1.12599e-67	1.75149e-65	142.233
ESCO2|83184|AT	0.192915	0.510476	18.543	1.18697e-67	1.83789e-65	142.18
ESCO2|83185|AT	-0.192913	0.489524	-18.5428	1.18962e-67	1.83789e-65	142.178
MKL2|34068|AP	0.357018	0.26491	18.6833	1.82463e-67	2.80938e-65	141.791
RUNX2|76399|AP	-0.430352	0.624437	-18.5544	2.3955e-67	3.66593e-65	141.547
RUNX2|76398|AP	0.430352	0.375563	18.5544	2.39708e-67	3.66593e-65	141.547
MCF2L|26317|AP	0.291299	0.317556	18.4555	4.38151e-67	6.67827e-65	140.878
CLDND1|65752|AT	-0.0480222	0.958564	-18.4496	4.56487e-67	6.93448e-65	140.837
WDPCP|53727|AT	0.055215	0.068631	18.4104	8.02457e-67	1.21495e-64	140.274
MYO19|40481|ES	0.102294	0.0573921	18.3712	1.47076e-66	2.21938e-64	139.67
NPIPA5|34148|RI	0.200742	0.381996	18.3632	1.58028e-66	2.37675e-64	139.598
COX14|21651|ES	0.0219973	0.00826415	18.3447	2.0924e-66	3.1366e-64	139.318
FKBP8|48444|AP	0.0778757	0.0547193	18.3417	2.1843e-66	3.26358e-64	139.275
FKBP8|48445|AP	-0.0778737	0.945281	-18.3411	2.20286e-66	3.28053e-64	139.266
COL6A3|58109|ES	-0.211041	0.204357	-18.3901	2.73947e-66	4.06632e-64	139.076
REPS1|77956|ES	-0.208384	0.673294	-18.3219	2.85978e-66	4.23108e-64	139.006
TARDBP|629|RI	-0.0100012	0.994113	-18.2932	4.3146e-66	6.36278e-64	138.595
FOSL2|53059|AP	0.0995931	0.0440741	18.2629	6.65961e-66	9.78919e-64	138.162
MBNL1|67324|ES	-0.285447	0.586219	-18.2842	8.65905e-66	1.26872e-63	137.912
WDPCP|53729|AT	-0.055919	0.928051	-18.2141	1.3386e-65	1.955e-63	137.466
SMIM11|60479|AT	-0.115765	0.772382	-18.1806	2.15932e-65	3.13556e-63	136.989
SMIM11|60480|AT	0.115764	0.227619	18.1806	2.16074e-65	3.13556e-63	136.988
NAA60|33528|RI	0.200556	0.307052	18.1715	2.46031e-65	3.55891e-63	136.859
HNRNPA2B1|79035|AA	0.206004	0.167943	18.1695	2.64038e-65	3.80726e-63	136.789
FOSL2|53057|AP	-0.0995451	0.955273	-18.1367	4.04401e-65	5.81275e-63	136.363
ARHGEF25|22664|AP	0.256553	0.195731	18.149	4.54911e-65	6.50356e-63	136.25
ARHGEF25|22665|AP	-0.256552	0.804269	-18.149	4.55325e-65	6.50356e-63	136.249
CREM|11231|AP	0.206936	0.346424	18.1187	5.22608e-65	7.44118e-63	136.107
FFAR4|12553|AT	-0.0511178	0.989167	-18.0785	9.25491e-65	1.30956e-62	135.537
FFAR4|12554|AT	0.0511178	0.0108327	18.0785	9.25491e-65	1.30956e-62	135.537
TSHZ2|59816|AP	-0.364828	0.547401	-18.079	9.71205e-65	1.36625e-62	135.49
TSHZ2|59817|AP	0.364829	0.452599	18.079	9.71577e-65	1.36625e-62	135.489
OGG1|63158|AT	0.176278	0.358056	18.0695	1.05326e-64	1.47397e-62	135.408
OGG1|63159|AT	-0.176277	0.641944	-18.0694	1.05467e-64	1.47397e-62	135.407
LRRIQ3|3442|AT	-0.351343	0.824212	-18.2121	1.16732e-64	1.6135e-62	135.339
LRRIQ3|3443|AT	0.351341	0.175789	18.212	1.16872e-64	1.6135e-62	135.337
CCDC36|64847|AT	-0.20115	0.798576	-18.0642	1.13441e-64	1.57616e-62	135.334
CCDC36|64848|AT	0.201149	0.201424	18.0642	1.13473e-64	1.57616e-62	135.334
SLC41A3|66566|AP	0.137029	0.054646	18.0905	1.45064e-64	1.99666e-62	135.105
PAK6|29955|AP	0.0683464	0.0150372	18.0574	2.21874e-64	3.04463e-62	134.729
PCNA|58649|AP	-0.0929538	0.89473	-18.0165	2.23572e-64	3.05333e-62	134.657
PCNA|58648|AP	0.0929532	0.10527	18.0164	2.23852e-64	3.05333e-62	134.656
DBN1|74772|AP	0.0673787	0.0347069	18.0001	2.8235e-64	3.83971e-62	134.424
C1orf213|1056|RI	-0.19078	0.92297	-17.9869	3.40403e-64	4.61536e-62	134.238
TNFSF12|38967|AT	0.131156	0.571888	17.9737	4.10939e-64	5.54718e-62	134.05
TNFSF12|38966|AT	-0.131155	0.428112	-17.9736	4.11571e-64	5.54718e-62	134.048
ATP5J|60261|AT	-0.0145405	0.990907	-17.9163	9.26707e-64	1.24532e-61	133.239
ATP5J|60260|AT	0.0145394	0.00909297	17.9143	9.52687e-64	1.27646e-61	133.211
MMP19|22274|RI	0.282489	0.270386	17.915	2.60951e-63	3.48608e-61	132.228
EXOC6|12541|AP	0.175815	0.0664685	17.878	3.05863e-63	4.06252e-61	132.064
EXOC6|12540|AP	-0.175815	0.933531	-17.878	3.0589e-63	4.06252e-61	132.064
TOM1L1|42544|ES	0.0422713	0.0074198	17.7619	1.03777e-62	1.37424e-60	130.832
TCF4|45611|AP	0.0507797	0.024473	17.7231	1.43541e-62	1.89528e-60	130.505
ABHD11|80027|ES	-0.03563	0.980558	-17.7072	1.77305e-62	2.33431e-60	130.294
PQLC1|46261|ES	0.102408	0.0815598	17.7079	1.80165e-62	2.3651e-60	130.279
PDLIM5|69969|AT	0.0160035	0.00736736	17.6707	2.96162e-62	3.87665e-60	129.783
ZNF483|87211|AT	-0.116298	0.540406	-17.623	5.78484e-62	7.55039e-60	129.115
RPS21|60075|AA	-0.300827	0.507805	-17.6335	6.77629e-62	8.81908e-60	128.962
TRAK1|64265|AP	0.245669	0.116761	17.6568	8.02531e-62	1.04148e-59	128.8
DST|76557|AT	-0.342622	0.745725	-17.5837	1.00455e-61	1.29993e-59	128.564
INHBA|79310|AP	0.423885	0.333839	17.719	1.62523e-61	2.01693e-59	128.531
INHBA|79309|AP	-0.423885	0.666161	-17.719	1.62523e-61	2.01693e-59	128.531
NCOR2|25143|AD	-0.188703	0.845124	-17.5738	1.15289e-61	1.48766e-59	128.427
SF3B1|56675|AT	0.117684	0.123465	17.5603	1.39289e-61	1.7914e-59	128.238
SF3B1|56677|AT	-0.117683	0.876535	-17.5602	1.39618e-61	1.7914e-59	128.236
UBA2|48974|ES	0.08373	0.107056	17.5689	1.41708e-61	1.80312e-59	128.223
RAD54B|84553|AT	-0.223596	0.737944	-17.5591	1.41646e-61	1.80312e-59	128.222
RAD54B|84556|AT	0.223596	0.262056	17.5591	1.41722e-61	1.80312e-59	128.221
DBN1|74770|AP	-0.0702809	0.958416	-17.5579	1.44119e-61	1.8285e-59	128.204
ARHGAP19|12691|AP	0.433006	0.268184	17.89	1.62145e-61	2.01693e-59	128.19
ARHGAP19|12690|AP	-0.433006	0.731816	-17.89	1.62145e-61	2.01693e-59	128.19
DNMT3A|52856|AT	-0.134122	0.883088	-17.5556	1.48771e-61	1.87978e-59	128.173
DNMT3A|52857|AT	0.134122	0.116912	17.5555	1.48988e-61	1.87978e-59	128.171
CSDE1|4338|ES	0.308085	0.241422	17.6641	1.62178e-61	2.01693e-59	128.122
UBE2D3|70120|AP	0.0285079	0.0108162	17.5504	1.59979e-61	2.01286e-59	128.1
CYB5R3|62542|AP	0.0212228	0.00608752	17.5488	1.65787e-61	2.05183e-59	128.065
EPB41L2|77528|AP	-0.246116	0.767733	-17.5947	1.72863e-61	2.13359e-59	128.037
USP6NL|10749|AP	-0.253329	0.896332	-17.7044	2.49612e-61	3.07253e-59	127.725
WNK1|19618|ES	-0.247765	0.470566	-17.5487	2.75719e-61	3.38471e-59	127.576
CLDN11|67616|AT	0.370721	0.475155	17.5053	3.0064e-61	3.67164e-59	127.471
CLDN11|67617|AT	-0.370721	0.524845	-17.5053	3.00709e-61	3.67164e-59	127.471
ZNF675|48823|AT	0.0742705	0.0450305	17.4952	3.46236e-61	4.21619e-59	127.33
APP|60283|ES	0.170492	0.550216	17.4923	3.60515e-61	4.37833e-59	127.29
TMEM134|17231|ES	-0.157593	0.874542	-17.486	3.93661e-61	4.76813e-59	127.202
DST|76559|AT	0.321528	0.234777	17.4542	6.14322e-61	7.42104e-59	126.758
RPS14|74093|ES	-0.250757	0.746181	-17.6681	6.92426e-61	8.32028e-59	126.704
LIMS1|54884|AP	0.249537	0.251167	17.4556	6.55291e-61	7.89495e-59	126.695
TACC1|83434|AP	-0.362379	0.417538	-17.5252	8.89941e-61	1.06654e-58	126.409
H2AFY|73443|AP	0.181863	0.0989531	17.4137	1.08038e-60	1.28921e-58	126.195
H2AFY|73442|AP	-0.181863	0.901047	-17.4136	1.08142e-60	1.28921e-58	126.194
TPD52|84270|AT	-0.038582	0.97796	-17.4054	1.21208e-60	1.44098e-58	126.08
TPD52|84271|AT	0.0385829	0.0220398	17.4052	1.21507e-60	1.44098e-58	126.078
PACSIN2|62554|AP	-0.139608	0.917179	-17.3826	1.68453e-60	1.99253e-58	125.752
AAK1|53857|AT	0.0471495	0.050101	17.3814	1.69411e-60	1.99865e-58	125.747
YIPF2|47605|AD	-0.151754	0.743959	-17.3801	1.76563e-60	2.07764e-58	125.706
PCGF5|12509|AT	-0.255338	0.452022	-17.3761	1.82148e-60	2.13521e-58	125.674
PCGF5|12510|AT	0.255337	0.547978	17.376	1.82396e-60	2.13521e-58	125.673
FANCD2|63307|AT	-0.12337	0.814582	-17.3663	2.08773e-60	2.43771e-58	125.538
LAS1L|89320|AD	0.0859381	0.0741007	17.3284	3.53757e-60	4.12e-58	125.012
PBRM1|65237|ES	-0.206652	0.835511	-17.3396	4.24254e-60	4.9284e-58	124.84
RAB30|18040|AP	-0.221153	0.795506	-17.3366	5.26228e-60	6.0974e-58	124.624
FAM91A1|85070|AT	0.0665919	0.0732599	17.2945	5.66071e-60	6.53135e-58	124.543
FAM91A1|85069|AT	-0.0665924	0.92674	-17.2945	5.66556e-60	6.53135e-58	124.542
DIXDC1|18707|AP	0.310804	0.402656	17.3326	6.39284e-60	7.35112e-58	124.436
MDK|15566|AP	-0.161588	0.848496	-17.2785	7.1587e-60	8.20775e-58	124.309
MDK|15567|AP	0.161586	0.151504	17.2783	7.17394e-60	8.20775e-58	124.307
ENSA|7493|AT	-0.163246	0.624179	-17.2025	2.02648e-59	2.31268e-57	123.271
DTNA|45099|ES	-0.199694	0.938354	-17.1264	6.06351e-59	6.90252e-57	122.179
ASMTL|88387|AP	-0.0555488	0.964837	-17.1027	8.03349e-59	9.12211e-57	121.898
ASMTL|88386|AP	0.0555482	0.0351638	17.1025	8.05347e-59	9.12211e-57	121.895
NAA60|33527|RI	0.248081	0.535821	17.0934	9.24287e-59	1.04433e-56	121.758
RUSC1|8078|AP	-0.279199	0.623106	-17.0732	1.2199e-58	1.37225e-56	121.481
RUSC1|8077|AP	0.279199	0.376894	17.0732	1.22056e-58	1.37225e-56	121.481
RALGAPA1|27239|ES	0.414575	0.456719	17.0674	1.35063e-58	1.51474e-56	121.38
ITGB1BP1|52613|AP	-0.173893	0.494977	-17.0605	1.43646e-58	1.60342e-56	121.318
ITGB1BP1|52612|AP	0.173893	0.505023	17.0605	1.43676e-58	1.60342e-56	121.318
ZNF765|51715|AT	0.10599	0.0994618	17.0383	1.9499e-58	2.17074e-56	121.013
DUSP6|23616|AP	-0.0900343	0.91899	-17.0162	2.64269e-58	2.92989e-56	120.71
DUSP6|23617|AP	0.0900343	0.0810104	17.0161	2.64471e-58	2.92989e-56	120.71
VIM|861829|ES	0.192599	0.216028	17.3044	3.14586e-58	3.46816e-56	120.627
RPS3A|70825|ES	-0.00317004	0.995749	-17.0046	3.10051e-58	3.42648e-56	120.551
NUMA1|17515|ES	0.232412	0.552636	16.9609	5.64704e-58	6.21051e-56	119.953
PBRM1|65236|ES	-0.27453	0.763951	-16.9821	5.78202e-58	6.3436e-56	119.946
NPNT|70261|ES	0.0967653	0.045462	17.0397	7.41729e-58	8.09858e-56	119.734
BTNL9|75035|AT	-0.281442	0.511301	-16.9417	7.34843e-58	8.04272e-56	119.69
COA6|10336|AP	0.116563	0.164783	16.9024	1.25757e-57	1.36734e-55	119.155
COA6|10335|AP	-0.116563	0.835217	-16.9024	1.25833e-57	1.36734e-55	119.154
ITGB1BP1|52621|ES	0.179191	0.519867	16.8102	4.43717e-57	4.81004e-55	117.897
RHOT1|40189|ES	-0.188698	0.429016	-16.8038	4.94256e-57	5.34514e-55	117.79
MAGI1|65536|ES	0.283382	0.328763	16.9959	5.70111e-57	6.15083e-55	117.715
PLEKHA7|14509|AT	-0.162049	0.526666	-16.7859	6.17556e-57	6.63634e-55	117.568
PLEKHA7|14508|AT	0.162049	0.473333	16.7859	6.18034e-57	6.63634e-55	117.567
TRAK1|64266|AP	-0.244915	0.874799	-16.8222	7.42797e-57	7.95722e-55	117.395
SERPINH1|17869|AT	-0.00324266	0.998535	-16.7556	9.33728e-57	9.97903e-55	117.156
SERPINH1|17870|AT	0.00324238	0.0014651	16.7546	9.46319e-57	1.00899e-54	117.142
HAS3|37254|AT	-0.0948055	0.549626	-16.745	1.07789e-56	1.14657e-54	117.012
HAS3|37253|AT	0.0948045	0.450374	16.7447	1.08205e-56	1.14832e-54	117.009
ZNF587B|52345|AP	0.162444	0.0765717	16.7614	1.43737e-56	1.52026e-54	116.765
ZNF587B|52344|AP	-0.162443	0.923429	-16.7613	1.43923e-56	1.52026e-54	116.764
ADAM15|7894|AD	0.164996	0.144932	16.7035	1.91521e-56	2.01835e-54	116.439
MARS|22594|AT	0.102914	0.223982	16.696	2.09884e-56	2.20334e-54	116.348
MARS|22593|AT	-0.102914	0.776018	-16.6959	2.10045e-56	2.20334e-54	116.347
CALD1|81863|ES	0.0549523	0.0371773	16.7017	2.20085e-56	2.30334e-54	116.303
RNF146|77451|ES	0.246771	0.378799	16.6643	3.73498e-56	3.89992e-54	115.776
SLC19A1|60877|AP	0.158612	0.0428095	16.7853	4.33037e-56	4.49064e-54	115.764
ACAN|32396|AT	0.335781	0.262526	16.6528	4.05313e-56	4.21458e-54	115.708
ACAN|32395|AT	-0.33578	0.737474	-16.6528	4.05489e-56	4.21458e-54	115.708
WEE1|14327|AP	0.199457	0.199449	16.6561	4.58846e-56	4.73665e-54	115.58
WEE1|14328|AP	-0.199454	0.800551	-16.6559	4.60101e-56	4.73883e-54	115.577
LAS1L|89321|ES	0.128681	0.111322	16.6395	4.56158e-56	4.71963e-54	115.574
TNC|87338|ES	-0.0490249	0.984257	-16.6405	4.84076e-56	4.97448e-54	115.524
ACIN1|26708|ES	0.1852	0.682727	16.6015	7.95024e-56	8.15141e-54	115.021
EPS8|20582|AP	0.0893239	0.040401	16.6044	1.0808e-55	1.10565e-53	114.72
MYL6|22377|AD	0.0686998	0.0569328	16.5698	1.16035e-55	1.18436e-53	114.643
PRKAR1B|78509|AP	0.245723	0.164627	16.6726	1.30011e-55	1.32404e-53	114.586
CYB5R3|62543|AP	0.0237782	0.00870846	16.5512	1.50665e-55	1.52498e-53	114.383
JAM2|60254|AT	-0.191269	0.306941	-16.5503	1.51033e-55	1.52498e-53	114.38
JAM2|60253|AT	0.191269	0.693059	16.5503	1.51033e-55	1.52498e-53	114.38
RTKN2|11871|AT	0.156951	0.178176	16.5503	1.51085e-55	1.52498e-53	114.38
B9D1|39708|AT	0.0743173	0.0866075	16.5445	1.63393e-55	1.64556e-53	114.302
SYNE2|27846|ES	0.302417	0.524181	16.5212	2.37769e-55	2.38931e-53	113.929
LSM14A|48951|ES	0.103055	0.430456	16.5133	2.48874e-55	2.49539e-53	113.882
RDM1|40349|AT	0.297229	0.683678	16.499	3.43785e-55	3.43417e-53	113.578
RDM1|40348|AT	-0.297229	0.316321	-16.499	3.44014e-55	3.43417e-53	113.577
BTNL9|75037|AT	0.263176	0.460152	16.4807	3.86275e-55	3.84759e-53	113.444
RPL6|399926|ES	-0.102399	0.840296	-16.5738	4.25187e-55	4.22591e-53	113.371
BRIP1|42893|AT	-0.105005	0.854886	-16.4508	5.77578e-55	5.72058e-53	113.043
BRIP1|42892|AT	0.105005	0.145114	16.4508	5.78091e-55	5.72058e-53	113.042
RBPMS|83287|AP	0.0431549	0.0336922	16.4488	5.93993e-55	5.86517e-53	113.015
MYO1C|38307|AP	0.270762	0.280133	16.4504	7.09315e-55	6.98868e-53	112.845
TPX2|58903|ES	0.0963131	0.0411486	16.4585	9.26092e-55	9.10477e-53	112.748
ITGB4|43489|ES	0.265449	0.196561	16.4045	1.09793e-54	1.07709e-52	112.403
ATG16L1|58038|ES	0.292547	0.459848	16.4138	1.12441e-54	1.10068e-52	112.385
ADAM15|7904|ES	-0.333244	0.508015	-16.3933	1.265e-54	1.23565e-52	112.261
CEP57L1|77161|AT	0.093851	0.181242	16.376	1.57974e-54	1.53977e-52	112.04
CEP57L1|77160|AT	-0.0938493	0.818758	-16.3757	1.58629e-54	1.54285e-52	112.036
RTN4|53582|AP	0.358587	0.336164	16.3734	1.63463e-54	1.58647e-52	112.006
PLEKHM2|767|ES	0.201024	0.691382	16.3584	2.00131e-54	1.93819e-52	111.804
ESR2|27867|AT	0.14639	0.18911	16.3519	2.24798e-54	2.17246e-52	111.688
SH3YL1|52491|AP	0.148689	0.0599067	16.3047	4.10734e-54	3.96092e-52	111.087
RHOT2|32942|ES	-0.0493588	0.960897	-16.2974	4.5723e-54	4.39997e-52	110.984
SGCE|80499|ES	-0.0790685	0.938287	-16.2927	4.91675e-54	4.72143e-52	110.908
ASPH|83962|AP	0.0705384	0.0164421	16.276	6.32028e-54	6.0564e-52	110.658
ASPH|83961|AP	-0.0705373	0.983558	-16.2757	6.3454e-54	6.06767e-52	110.654
SLMAP|65397|ES	-0.0757296	0.97237	-16.2669	7.13979e-54	6.81295e-52	110.537
YWHAE|38297|ES	0.203781	0.232993	16.2914	7.33818e-54	6.98758e-52	110.516
RTN4|53584|AP	-0.355745	0.65743	-16.2595	7.51395e-54	7.13998e-52	110.485
AP1S2|88569|AT	-0.238853	0.368119	-16.2553	7.94709e-54	7.5202e-52	110.429
AP1S2|88571|AT	0.238853	0.631881	16.2553	7.9472e-54	7.5202e-52	110.429
ENSA|7494|AT	0.133571	0.239328	16.2475	8.81897e-54	8.32778e-52	110.325
PSMG4|75173|AT	0.0871437	0.0720843	16.2459	9.01351e-54	8.49383e-52	110.304
JUP|40930|AT	-0.194137	0.856064	-16.2218	1.24387e-53	1.168e-51	109.982
JUP|40931|AT	0.194137	0.143936	16.2217	1.24461e-53	1.168e-51	109.982
DUT|30484|AP	0.218957	0.662907	16.214	1.39309e-53	1.30465e-51	109.87
WARS|29273|AP	-0.126957	0.86308	-16.1754	2.35042e-53	2.19422e-51	109.348
WARS|29272|AP	0.126957	0.13692	16.1754	2.35263e-53	2.19422e-51	109.347
ARHGEF11|8338|ES	0.262129	0.350394	16.1778	2.52394e-53	2.34917e-51	109.319
TPST2|61518|AP	0.150323	0.0606435	16.1696	3.61611e-53	3.34516e-51	108.925
CLSPN|1731|AT	0.273261	0.552115	16.142	3.59807e-53	3.33621e-51	108.924
CLSPN|1730|AT	-0.273261	0.447885	-16.142	3.5991e-53	3.33621e-51	108.923
FLNB|65414|ES	0.00712523	0.00261314	16.1381	3.792e-53	3.50074e-51	108.871
TPST2|61516|AP	-0.150243	0.939234	-16.1579	4.22452e-53	3.89213e-51	108.77
CLU|83170|AP	0.0690142	0.0297104	16.1264	4.51176e-53	4.14836e-51	108.698
PCNP|65963|AA	-0.116111	0.700929	-16.1091	5.62772e-53	5.16397e-51	108.482
MAST4|72278|AP	0.19873	0.166852	16.1001	8.23443e-53	7.54065e-51	108.103
SLMAP|65390|AP	-0.340339	0.638803	-16.2438	9.47502e-53	8.65925e-51	108.022
C12orf73|24075|ES	0.249237	0.178817	16.081	9.6445e-53	8.79644e-51	107.967
TSR1|38389|ES	-0.0379995	0.982215	-16.0606	1.11013e-52	1.01048e-50	107.801
ADAM15|7903|ES	-0.329899	0.510097	-16.055	1.14285e-52	1.03819e-50	107.772
SYNCRIP|76933|AT	-0.136061	0.353647	-16.054	1.15804e-52	1.04792e-50	107.758
SYNCRIP|76934|AT	0.136061	0.646353	16.054	1.15818e-52	1.04792e-50	107.758
COPS7B|57936|AP	-0.202813	0.652141	-16.0484	1.2474e-52	1.12467e-50	107.684
COPS7B|57937|AP	0.202812	0.347859	16.0484	1.24795e-52	1.12467e-50	107.684
LIG1|50689|AD	0.195106	0.204685	16.0357	1.47573e-52	1.32731e-50	107.517
SEPT9|43715|AP	0.132288	0.0826692	15.993	2.5959e-52	2.32892e-50	106.954
RPS21|60076|AD	-0.267075	0.366753	-16.0099	2.60817e-52	2.32892e-50	106.953
LRRC32|17897|AP	0.235846	0.616124	16.0106	2.60908e-52	2.32892e-50	106.953
LRRC32|17898|AP	-0.235846	0.383876	-16.0106	2.60985e-52	2.32892e-50	106.953
DUT|30485|AP	-0.214637	0.320813	-15.9927	2.63149e-52	2.34363e-50	106.94
APOC1|50369|ES	-0.00775486	0.993785	-15.9882	2.76823e-52	2.46058e-50	106.89
PHKB|36324|ES	-0.130024	0.915672	-16.0175	2.90364e-52	2.5759e-50	106.854
RPL28|52094|AT	0.123755	0.152689	15.9748	3.30306e-52	2.92453e-50	106.714
ERI2|34392|AT	-0.0485323	0.953511	-15.9419	5.09977e-52	4.50655e-50	106.281
ERI2|34393|AT	0.0485313	0.0464888	15.9416	5.11696e-52	4.51296e-50	106.277
CAPZB|906|ES	0.0442117	0.0167583	15.9367	5.45884e-52	4.80516e-50	106.213
EPB41L2|77529|AP	0.165047	0.128548	15.9658	6.12337e-52	5.37968e-50	106.111
FN1|384487|ES	-0.217445	0.494531	-15.9952	6.60536e-52	5.79193e-50	106.064
SEC61A2|10761|AT	0.093207	0.141985	15.908	7.97368e-52	6.97828e-50	105.835
DERL1|85027|AP	0.022305	0.00691749	15.9045	8.35236e-52	7.29563e-50	105.789
RPS20|83888|AA	-0.15633	0.883178	-15.8965	9.27613e-52	8.08697e-50	105.684
DCAF13|84821|AT	0.037334	0.0249715	15.8916	9.89777e-52	8.61239e-50	105.62
RPL15|63732|AD	-0.128858	0.262609	-15.8802	1.14966e-51	9.98448e-50	105.47
AKAP17A|88394|ES	0.16376	0.120758	15.8971	1.3074e-51	1.13327e-49	105.372
FAM72A|9577|AT	0.216644	0.205088	15.855	1.60176e-51	1.38578e-49	105.14
MPRIP|39457|ES	0.231019	0.588039	15.8472	1.77507e-51	1.52866e-49	105.037
CXorf36|88882|AT	-0.0756552	0.244198	-15.8472	1.77542e-51	1.52866e-49	105.037
CXorf36|88883|AT	0.0756549	0.755803	15.8471	1.777e-51	1.52866e-49	105.036
PQLC1|46257|ES	0.236077	0.241074	15.8584	1.99788e-51	1.71542e-49	104.924
SIGIRR|13651|AP	-0.317869	0.633481	-15.8149	2.9079e-51	2.48828e-49	104.547
SIGIRR|13650|AP	0.317868	0.366519	15.8148	2.90895e-51	2.48828e-49	104.546
FN1|57396|ES	-0.109806	0.436911	-15.8087	2.94431e-51	2.51379e-49	104.533
UBE2D3|70130|ES	0.0158001	0.014447	15.8023	3.19963e-51	2.72665e-49	104.45
PSMA1|14471|AP	-0.0417663	0.984072	-15.801	3.25464e-51	2.76754e-49	104.433
PSMA1|14470|AP	0.041766	0.0159285	15.8009	3.2598e-51	2.76754e-49	104.432
DCAF13|84820|AT	-0.0388747	0.974052	-15.8003	3.28413e-51	2.78299e-49	104.424
ARHGEF39|86268|AP	0.268469	0.548151	15.7893	3.79366e-51	3.20879e-49	104.28
ARHGEF39|86269|AP	-0.268464	0.45185	-15.7891	3.80698e-51	3.21407e-49	104.277
MELK|86353|ES	0.496366	0.394838	15.8478	4.75131e-51	4.00388e-49	104.208
MRPL23|13893|AT	0.13462	0.0474736	15.8159	5.09258e-51	4.28352e-49	104.018
OBSL1|57729|AT	0.133938	0.180721	15.7655	5.18491e-51	4.35312e-49	103.969
ANXA6|74148|ES	0.178754	0.576473	15.7446	6.81608e-51	5.71205e-49	103.696
UBTF|41833|ES	-0.101496	0.504714	-15.7408	7.16698e-51	5.99505e-49	103.646
LINC00908|45830|AT	0.0348887	0.012353	15.7337	7.92998e-51	6.6211e-49	103.546
CD47|66013|ES	-0.344464	0.570851	-15.7292	8.34231e-51	6.95259e-49	103.495
SPTAN1|87774|ES	-0.155432	0.83165	-15.7579	8.57136e-51	7.1304e-49	103.476
AKAP9|80414|ES	0.272268	0.268962	15.8445	1.16894e-50	9.70648e-49	103.285
CBWD2|55056|ES	0.0852955	0.139164	15.7009	1.20752e-50	1.00086e-48	103.126
PARPBP|24046|ES	0.374588	0.333616	15.8518	1.39819e-50	1.15468e-48	103.059
OBSL1|57728|AT	-0.139924	0.800922	-15.6909	1.37518e-50	1.13774e-48	102.997
STARD10|17643|AP	0.289088	0.246876	15.6887	1.92766e-50	1.58625e-48	102.71
STARD10|17644|AP	-0.289087	0.753124	-15.6887	1.92777e-50	1.58625e-48	102.71
TRA2B|68039|ES	0.155698	0.227171	15.6596	2.06998e-50	1.70019e-48	102.589
CBWD1|85693|ES	0.0850024	0.139193	15.6562	2.16336e-50	1.77368e-48	102.545
GK|88736|ES	0.239609	0.148954	15.6524	4.55115e-50	3.72465e-48	101.857
RNF146|77452|ES	0.234305	0.361132	15.608	4.74625e-50	3.87733e-48	101.765
TCEAL4|89756|AD	0.02863	0.0482153	15.5796	5.86462e-50	4.78235e-48	101.551
SLC44A2|47558|AP	0.270146	0.481495	15.5796	6.16368e-50	5.01172e-48	101.503
SLC44A2|47559|AP	-0.270145	0.518505	-15.5795	6.16796e-50	5.01172e-48	101.502
RHOT1|40177|ES	0.120327	0.107298	15.6025	6.71588e-50	5.44718e-48	101.452
DUSP14|40523|AP	0.109625	0.0669474	15.5724	6.76374e-50	5.47622e-48	101.41
TMED4|79538|AT	-0.0748191	0.841751	-15.5635	7.23158e-50	5.84458e-48	101.343
TMED4|79539|AT	0.0748175	0.158248	15.5631	7.26654e-50	5.86241e-48	101.338
THOC5|61613|ES	0.205696	0.208698	15.5651	7.81122e-50	6.29066e-48	101.268
IGJ|69441|AP	0.0703053	0.0552028	15.6779	1.00279e-49	8.05678e-48	101.079
IGJ|69442|AP	-0.0703051	0.944797	-15.6778	1.00397e-49	8.05678e-48	101.077
HM13|58891|ES	0.0287562	0.0267515	15.5179	1.30701e-49	1.04701e-47	100.753
VIM|10929|RI	0.00896395	0.0092651	15.5119	1.41232e-49	1.12938e-47	100.676
FUBP1|3542|AT	0.085014	0.132539	15.4963	1.72852e-49	1.37981e-47	100.474
FUBP1|3543|AT	-0.0850134	0.867461	-15.4962	1.73193e-49	1.38011e-47	100.472
FN1|57365|RI	0.0755674	0.460956	15.4956	1.74416e-49	1.38742e-47	100.465
SORBS1|12632|ES	0.238686	0.263507	15.612	1.89485e-49	1.50465e-47	100.417
TUBB3|38167|AP	-0.319419	0.519096	-15.4891	1.89948e-49	1.50569e-47	100.38
LSMD1|39061|AP	0.0568453	0.0736265	15.4857	1.9839e-49	1.56988e-47	100.337
NFE2L1|42158|AP	0.240047	0.505853	15.4642	2.66259e-49	2.10326e-47	100.044
CLEC7A|20312|AT	-0.193568	0.708887	-15.4626	2.6763e-49	2.11042e-47	100.039
SP110|57867|ES	-0.0366406	0.970461	-15.4584	2.82506e-49	2.22387e-47	99.9847
SEC11A|32316|ES	0.0242016	0.014002	15.4062	5.54466e-49	4.35717e-47	99.3127
EXOC7|43572|ES	-0.277214	0.460519	-15.3979	6.21872e-49	4.87842e-47	99.1986
CTBP2|13412|AP	0.140398	0.189262	15.3965	6.38509e-49	5.00029e-47	99.1724
RPS27A|53606|RI	-0.0727312	0.0946457	-15.3926	6.60399e-49	5.16282e-47	99.1385
CCND3|76154|AP	-0.28724	0.459915	-15.3615	9.8702e-49	7.70299e-47	98.7381
BCLAF1|77906|ES	0.0871708	0.800662	15.346	1.20505e-48	9.38847e-47	98.5392
NFE2L1|42157|AP	-0.237783	0.491115	-15.338	1.35614e-48	1.05475e-46	98.4218
CHORDC1|18265|AT	-0.0562761	0.963202	-15.3286	1.50743e-48	1.17041e-46	98.3161
MYO5A|30660|ES	0.225817	0.265912	15.3545	1.69639e-48	1.31488e-46	98.215
PLEKHA1|13354|ES	0.145261	0.0879275	15.3367	1.89507e-48	1.46517e-46	98.1102
LSM5|79189|AP	-0.126873	0.809286	-15.3107	1.8969e-48	1.46517e-46	98.0871
LSM5|79188|AP	0.126872	0.190714	15.3106	1.89997e-48	1.46517e-46	98.0855
COL12A1|76768|AT	0.011951	0.017103	15.2968	2.26656e-48	1.74259e-46	97.9097
COL12A1|76769|AT	-0.011951	0.982897	-15.2966	2.27368e-48	1.74259e-46	97.9066
SLC7A7|26621|AP	0.180278	0.215878	15.2965	2.27494e-48	1.74259e-46	97.906
SLC7A7|26619|AP	-0.180278	0.784122	-15.2965	2.27506e-48	1.74259e-46	97.906
FN1|316210|ES	-0.165559	0.645846	-15.4714	2.93482e-48	2.24415e-46	97.7531
SETD4|60518|ES	0.166586	0.225019	15.2311	5.51291e-48	4.20843e-46	97.0249
DIXDC1|18708|AP	-0.266466	0.535576	-15.2531	6.02218e-48	4.58948e-46	96.9482
GABARAP|38867|AD	-0.207947	0.784795	-15.2088	7.00577e-48	5.33013e-46	96.7853
NT5C2|12992|ES	0.130878	0.171173	15.213	9.11277e-48	6.92159e-46	96.5297
VIM|861830|ES	0.184715	0.230826	15.3968	1.01259e-47	7.65272e-46	96.5006
TXNL1|45630|ES	0.0123808	0.0106616	15.1854	9.4467e-48	7.16325e-46	96.4874
NNMT|18817|AP	0.0543097	0.0124872	15.1884	9.50542e-48	7.19576e-46	96.4821
PLEKHA1|13355|ES	0.233244	0.240941	15.1898	1.13072e-47	8.53132e-46	96.3131
NOP16|74648|AT	0.0262843	0.0270083	15.1675	1.1878e-47	8.94714e-46	96.2592
NOP16|74647|AT	-0.0262832	0.972992	-15.1669	1.19685e-47	9.00033e-46	96.2517
SLC14A2|45330|AT	0.288227	0.195328	15.1473	1.54897e-47	1.16151e-45	95.9948
SLC14A2|45329|AT	-0.288226	0.804672	-15.1472	1.54966e-47	1.16151e-45	95.9944
EPB41L2|77596|ES	0.235398	0.645963	15.1173	2.65328e-47	1.98541e-45	95.4618
BOD1|74584|ES	-0.0205663	0.980539	-15.0926	3.08718e-47	2.30629e-45	95.3075
ZNF207|40205|ES	0.184287	0.643652	15.0913	3.13948e-47	2.34152e-45	95.2908
MRPL24|8316|AD	-0.0850734	0.445758	-15.0847	3.41412e-47	2.54217e-45	95.2072
ECM2|86877|AT	-0.0560582	0.124854	-15.0811	3.57511e-47	2.6577e-45	95.1613
ZNF765|51718|AT	-0.155369	0.817055	-15.071	4.06463e-47	3.01666e-45	95.0335
CLU|83168|AP	-0.0747813	0.963291	-15.0561	4.9793e-47	3.68948e-45	94.8316
ATP2A2|24418|RI	-0.0551203	0.984935	-15.0391	6.09654e-47	4.50995e-45	94.6296
TAOK3|24700|AP	0.155095	0.102214	15.0329	6.98039e-47	5.15539e-45	94.4959
JMJD6|43615|AT	-0.0786542	0.885807	-15.0274	7.07352e-47	5.2138e-45	94.4815
JMJD6|43616|AT	0.0786532	0.114193	15.0273	7.08244e-47	5.2138e-45	94.4802
IGFBP2|57425|AP	-0.050928	0.986755	-15.0199	7.94797e-47	5.83366e-45	94.3658
IGFBP2|57424|AP	0.0509279	0.0132451	15.0198	7.95015e-47	5.83366e-45	94.3655
DPF2|16815|ES	0.0525062	0.0495236	15.0117	8.81623e-47	6.45874e-45	94.2625
RAD18|63078|AD	-0.0268776	0.99556	-15.0542	9.35807e-47	6.83364e-45	94.2471
MEST|81804|AP	0.362557	0.256203	15.052	9.24145e-47	6.75935e-45	94.231
ENSA|7490|AP	0.03306	0.948179	15.0004	9.95949e-47	7.26115e-45	94.1406
ENSA|7491|AP	-0.03306	0.0518214	-15.0002	9.98211e-47	7.26599e-45	94.1383
BPTF|101580|ES	0.316275	0.463427	15.1824	1.42412e-46	1.02838e-44	94.0022
MEST|81803|AP	-0.362318	0.741383	-15.0312	1.20001e-46	8.72091e-45	93.9708
MFF|57806|ES	0.182547	0.347577	14.9804	1.28215e-46	9.30298e-45	93.8889
DMTN|82930|ES	-0.150297	0.868371	-15.0226	1.33722e-46	9.68703e-45	93.8591
RPL32|63467|RI	-0.261362	0.474432	-14.9766	1.34618e-46	9.73641e-45	93.8404
ZFP30|49558|AT	-0.1789	0.780035	-14.9619	1.62072e-46	1.16803e-44	93.6555
ZFP30|49559|AT	0.178899	0.219965	14.9618	1.62265e-46	1.16803e-44	93.6543
EPB41L1|59274|ES	0.0941186	0.0534253	14.9465	2.03973e-46	1.46593e-44	93.431
LSP1|13868|AP	0.0585372	0.0423547	14.9407	2.18023e-46	1.56443e-44	93.3606
DENND2A|82009|AT	0.2428	0.480124	14.9335	2.323e-46	1.66186e-44	93.2969
DENND2A|82008|AT	-0.2428	0.519876	-14.9335	2.32334e-46	1.66186e-44	93.2967
NDUFC1|70618|AP	-0.225494	0.511196	-14.9085	3.20499e-46	2.28689e-44	92.9764
NDUFC1|70617|AP	0.225493	0.488804	14.9085	3.20721e-46	2.28689e-44	92.9757
FOXM1|19720|ES	0.177495	0.107721	14.9317	4.30996e-46	3.05402e-44	92.9496
ARNT|7513|ES	0.172801	0.716879	14.9098	3.93572e-46	2.80195e-44	92.7803
COPS5|84072|RI	-0.0446958	0.922426	-14.8856	4.25013e-46	3.02105e-44	92.695
STRAP|20589|ES	-0.036063	0.951549	-14.8849	4.28891e-46	3.04386e-44	92.686
TROAP|21552|AT	-0.202338	0.346021	-14.8837	4.47728e-46	3.16764e-44	92.6594
HIF3A|50554|AT	-0.240459	0.482059	-14.8768	4.78323e-46	3.37884e-44	92.5775
CA6|548|AT	-0.42767	0.780023	-14.8783	5.43793e-46	3.83534e-44	92.4567
CCDC53|24025|ES	0.0380252	0.0348457	14.8621	5.7156e-46	4.02494e-44	92.3999
ENTPD1|12652|AP	0.145328	0.144853	14.8821	6.08318e-46	4.27716e-44	92.3522
ZMYND11|10591|ES	-0.0688836	0.893892	-14.8447	7.21218e-46	5.06313e-44	92.1685
FBXO5|78210|AP	0.222698	0.718086	14.8605	7.74395e-46	5.42199e-44	92.1073
FBXO5|78211|AP	-0.222698	0.281914	-14.8605	7.74723e-46	5.42199e-44	92.1068
WDFY3|69811|ES	0.271499	0.660781	14.8991	8.58367e-46	5.99814e-44	92.0289
ATPAF2|39531|AT	0.0757399	0.140294	14.8176	1.00125e-45	6.9858e-44	91.8414
MBNL2|26144|ES	-0.251341	0.374462	-14.8585	1.07399e-45	7.48184e-44	91.7879
HIF3A|50552|AT	0.239306	0.517431	14.8029	1.21244e-45	8.43343e-44	91.6509
PQLC1|46263|ES	0.121987	0.530462	14.7977	1.29432e-45	8.98917e-44	91.5858
B9D1|39710|AT	-0.14027	0.684609	-14.7566	2.15158e-45	1.49201e-43	91.0794
EZH2|82157|ES	0.183634	0.151617	14.7769	2.70438e-45	1.87249e-43	91.0072
CCND3|76156|AP	0.277043	0.500009	14.7198	3.41306e-45	2.35958e-43	90.6198
WDR62|49339|RI	0.263931	0.51245	14.7122	3.75499e-45	2.59203e-43	90.5247
BPTF|43117|ES	0.285778	0.50462	14.7794	3.87252e-45	2.6691e-43	90.5245
NCOR2|25144|ES	-0.141149	0.853531	-14.7901	4.36138e-45	3.00149e-43	90.4
CLEC7A|20309|AT	0.100028	0.0829567	14.6945	4.68429e-45	3.21884e-43	90.3044
NOP16|74650|AA	0.0282705	0.0158009	14.6932	4.85696e-45	3.33244e-43	90.2726
ERCC1|50438|AP	-0.213774	0.570077	-14.686	5.2435e-45	3.59223e-43	90.1922
CXCL12|11347|ES	-0.0577005	0.963484	-14.6876	5.28005e-45	3.61183e-43	90.1859
TPM1|30997|ES	-0.130574	0.914924	-14.6866	5.41201e-45	3.69652e-43	90.1772
LUC7L|32844|ES	0.191226	0.284376	14.6824	5.45033e-45	3.71711e-43	90.1535
NSFL1C|58502|AA	-0.02019	0.976289	-14.6774	5.8022e-45	3.95115e-43	90.0912
MAPKAPK5|24543|ES	0.0265821	0.0205331	14.6397	9.40239e-45	6.39321e-43	89.6107
DNAJC19|67760|ES	-0.0666466	0.898212	-14.6362	9.69715e-45	6.58377e-43	89.5797
PBX3|87589|AP	0.0759411	0.0543587	14.6481	1.01413e-44	6.86482e-43	89.5432
PBX3|87588|AP	-0.0759411	0.945641	-14.6481	1.01413e-44	6.86482e-43	89.5432
PCBD2|73439|AT	0.0738883	0.158193	14.6302	1.0447e-44	7.06121e-43	89.5055
PCBD2|73438|AT	-0.0738875	0.841807	-14.63	1.04736e-44	7.0687e-43	89.5029
SERF1A|72414|AP	0.066837	0.120316	14.6268	1.09687e-44	7.38602e-43	89.4571
TENC1|21928|AD	-0.0194463	0.989161	-14.6268	1.09763e-44	7.38602e-43	89.4564
SERF1A|72413|AP	-0.0668361	0.879684	-14.6266	1.09954e-44	7.38788e-43	89.4546
GBGT1|88019|AT	0.0779479	0.0760715	14.6217	1.16219e-44	7.7918e-43	89.3993
GBGT1|88018|AT	-0.0779476	0.923928	-14.6216	1.16308e-44	7.7918e-43	89.3985
ACYP2|53564|AP	0.0430248	0.0114729	14.6142	1.2761e-44	8.53636e-43	89.3062
RALB|55151|AP	-0.0313303	0.990384	-14.6117	1.37688e-44	9.19294e-43	89.2315
RALB|55152|AP	0.0313302	0.00961625	14.6116	1.3783e-44	9.19294e-43	89.2304
RGS3|87290|AP	0.248543	0.446983	14.5901	1.72212e-44	1.14692e-42	89.0076
TBC1D23|65817|ES	0.250808	0.519406	14.5916	1.80266e-44	1.19881e-42	88.9635
GNAS|59996|AP	0.450284	0.392847	14.6007	2.11098e-44	1.4018e-42	88.8239
B9D1|39711|AT	0.0920041	0.0918118	14.5725	2.14385e-44	1.42155e-42	88.7894
PCTP|42586|AT	0.0363224	0.0380601	14.5702	2.20527e-44	1.45942e-42	88.7613
PCTP|42587|AT	-0.0363225	0.96194	-14.5701	2.2074e-44	1.45942e-42	88.7603
GPR116|76429|ES	-0.154598	0.415716	-14.5639	2.61023e-44	1.72324e-42	88.5954
MRPL32|79325|AD	0.0565172	0.0596068	14.5451	3.01095e-44	1.98491e-42	88.4511
STX2|25202|ES	-0.271603	0.666459	-14.5596	3.92147e-44	2.58141e-42	88.2095
TARS2|7475|ES	-0.0804744	0.86646	-14.5236	3.93425e-44	2.58607e-42	88.1847
GNB2L1|75124|AD	0.00836876	0.0126456	14.5127	4.50162e-44	2.94696e-42	88.0506
ING2|71271|AP	-0.178577	0.655994	-14.5132	4.50263e-44	2.94696e-42	88.0505
ING2|71272|AP	0.178577	0.344006	14.5132	4.50275e-44	2.94696e-42	88.0505
ARHGEF10|82562|ES	0.237437	0.554902	14.5777	4.94704e-44	3.23309e-42	87.9806
DNM2|47588|ME	-0.0762412	0.855337	-14.4885	6.07739e-44	3.96611e-42	87.7516
PLP2|89094|AT	-0.0100027	0.989898	-14.4815	6.6243e-44	4.31682e-42	87.6658
PLP2|89095|AT	0.0100021	0.0101021	14.4809	6.67611e-44	4.34435e-42	87.6581
LDHA|14624|ES	0.005066	0.00869623	14.4796	6.78221e-44	4.40708e-42	87.6424
CLEC1A|20304|ES	-0.355739	0.587521	-14.571	7.94704e-44	5.14192e-42	87.5449
EPC2|55539|AT	0.0637169	0.0971012	14.4671	7.91639e-44	5.13585e-42	87.4883
EPC2|55538|AT	-0.0637169	0.902899	-14.467	7.92635e-44	5.13585e-42	87.4871
MTHFD2L|69495|AP	-0.0662596	0.984307	-14.4669	7.98632e-44	5.15998e-42	87.4797
GSDMD|85422|AP	0.0735235	0.0675338	14.4501	9.83306e-44	6.34414e-42	87.2725
MTA3|53367|AT	-0.179058	0.639682	-14.4484	9.97872e-44	6.42051e-42	87.2578
MTA3|53366|AT	0.179058	0.360318	14.4484	9.97971e-44	6.42051e-42	87.2577
MTHFD2L|69494|AP	0.0645886	0.015101	14.4009	1.80326e-43	1.1585e-41	86.6686
CYB561A3|16164|AA	0.224329	0.567074	14.3995	1.83634e-43	1.17809e-41	86.6505
ADAM15|7905|ES	-0.225021	0.304975	-14.3985	1.86937e-43	1.19758e-41	86.6329
ELMOD3|54213|RI	0.143712	0.134799	14.4092	1.91697e-43	1.22635e-41	86.6153
DENND4C|85968|ES	-0.133115	0.893534	-14.4237	2.03795e-43	1.29825e-41	86.5637
SERF1B|72401|AP	-0.0622732	0.884951	-14.3924	2.01585e-43	1.28641e-41	86.5577
SERF1B|72402|AP	0.062273	0.115049	14.3924	2.01652e-43	1.28641e-41	86.5574
SNURF|29710|AT	0.0313755	0.0289884	14.3875	2.14149e-43	1.3623e-41	86.4975
ZNF677|51704|AT	0.0683496	0.0767029	14.3855	2.16657e-43	1.37633e-41	86.4856
TMEM98|40216|AT	-0.0206964	0.985645	-14.3763	2.42646e-43	1.53906e-41	86.3728
TMEM98|40215|AT	0.0206966	0.0143551	14.3762	2.4295e-43	1.53906e-41	86.3716
RAB11FIP3|32895|ES	0.214552	0.506467	14.3704	2.61124e-43	1.65188e-41	86.2997
ADAMTS4|8592|RI	0.126196	0.0710585	14.4207	3.27012e-43	2.06008e-41	86.2185
SEC61A2|10760|AT	-0.113758	0.792009	-14.3552	3.14862e-43	1.98906e-41	86.1134
CA6|549|AT	0.38923	0.204032	14.3644	3.22013e-43	2.03141e-41	86.098
ERCC1|50439|AP	0.206227	0.417593	14.3395	3.84103e-43	2.41639e-41	85.9155
MGEA5|12914|AP	-0.0851711	0.976024	-14.3358	4.45923e-43	2.79794e-41	85.7771
MGEA5|12915|AP	0.085171	0.0239766	14.3358	4.45985e-43	2.79794e-41	85.777
SRP19|72988|AA	0.0842112	0.109803	14.3235	4.64826e-43	2.91212e-41	85.7254
COX17|66351|AT	0.049863	0.0391849	14.3067	5.71389e-43	3.5748e-41	85.5199
DGUOK|54011|ES	0.183006	0.360474	14.2874	7.83188e-43	4.89315e-41	85.2155
SYNC|1630|ES	0.25159	0.42251	14.3244	7.89246e-43	4.92422e-41	85.2108
PDXDC1|34110|AP	0.0178191	0.0123827	14.2757	8.35423e-43	5.20518e-41	85.1416
CSNK1A1|74047|ES	0.0611949	0.173721	14.2694	9.01763e-43	5.61082e-41	85.0655
C10orf137|13425|ES	-0.154212	0.879324	-14.2998	1.11689e-42	6.93986e-41	84.8777
ANXA1|86608|AP	0.0211464	0.00950888	14.2434	1.24715e-42	7.73866e-41	84.7427
ANXA1|86607|AP	-0.0211455	0.990491	-14.2429	1.25596e-42	7.78269e-41	84.7357
FN1|57393|AA	-0.0771807	0.746589	-14.2412	1.27353e-42	7.88079e-41	84.7218
PLD1|67636|ES	0.259725	0.383483	14.375	1.37426e-42	8.49253e-41	84.6861
ERBB2IP|72264|ES	-0.137713	0.826033	-14.225	1.57129e-42	9.69695e-41	84.5128
COL4A1|26248|AT	0.00217754	0.00119297	14.2235	1.58163e-42	9.74749e-41	84.506
COL4A1|26249|AT	-0.00217736	0.998807	-14.222	1.61125e-42	9.91659e-41	84.4875
ROM1|16366|AP	-0.234717	0.72122	-14.2174	1.73448e-42	1.06513e-40	84.4146
ROM1|16367|AP	0.234717	0.27878	14.2174	1.73531e-42	1.06513e-40	84.4141
USP6|38660|AP	0.221274	0.0932441	14.3138	2.00343e-42	1.22639e-40	84.3586
USP6|38659|AP	-0.221274	0.906756	-14.3138	2.00343e-42	1.22639e-40	84.3586
PFN1|38615|AP	-0.026243	0.978491	-14.1958	2.2198e-42	1.3562e-40	84.1685
PFN1|38616|AP	0.0262427	0.0215096	14.1957	2.22147e-42	1.3562e-40	84.1677
NAA60|33526|RI	-0.0125587	0.990839	-14.1798	2.69664e-42	1.64408e-40	83.9747
MLPH|58115|ES	0.16869	0.226644	14.1998	2.72423e-42	1.65868e-40	83.9706
BICD2|86883|RI	-0.27359	0.563477	-14.1784	2.76086e-42	1.67873e-40	83.9514
RCAN2|76413|AP	0.125012	0.0610313	14.2344	3.31156e-42	2.01089e-40	83.8183
PRICKLE4|76139|AA	0.0774246	0.32136	14.1371	4.53763e-42	2.75172e-40	83.4565
PSAP|12067|AA	0.114213	0.138277	14.1241	5.31582e-42	3.21933e-40	83.2989
FGFR1|83408|AP	0.115563	0.0922501	14.1319	5.73259e-42	3.46306e-40	83.2278
FGFR1|83410|AP	-0.115562	0.90775	-14.1319	5.73352e-42	3.46306e-40	83.2277
TRIB1|85131|AD	0.0843405	0.0659203	14.1154	6.44548e-42	3.88792e-40	83.1091
FAM198B|70976|AP	0.180555	0.64774	14.1149	8.90096e-42	5.35607e-40	82.7992
FAM198B|70975|AP	-0.180554	0.35226	-14.1149	8.903e-42	5.35607e-40	82.799
ARHGEF7|26280|AP	-0.222533	0.777495	-14.1188	1.07429e-41	6.45439e-40	82.6176
TCF20|62501|ES	0.196137	0.414369	14.0652	1.09262e-41	6.55584e-40	82.5817
MT2A|36478|RI	0.025207	0.0144279	14.0624	1.12393e-41	6.73482e-40	82.5534
CD34|9668|AA	-0.0943625	0.250313	-14.0599	1.19178e-41	7.13198e-40	82.4957
LUC7L|32848|ES	0.282783	0.383284	14.0553	1.24665e-41	7.45053e-40	82.4584
SLC44A1|87113|AT	-0.0940646	0.865832	-14.0507	1.29595e-41	7.72508e-40	82.4116
SLC44A1|87112|AT	0.0940647	0.134168	14.0507	1.29599e-41	7.72508e-40	82.4116
RPE|57246|ES	0.0626515	0.0699141	14.0268	1.73964e-41	1.0356e-39	82.1186
NR2C2AP|48614|ES	-0.0609189	0.934917	-14.0171	1.95766e-41	1.16386e-39	82.001
PLEKHA6|9471|AA	-0.107852	0.924624	-14.045	2.14282e-41	1.27227e-39	81.9574
MINK1|38600|ES	0.114303	0.0687367	14.0647	2.15326e-41	1.2768e-39	81.9264
C12orf76|24405|AT	0.107325	0.283197	14.0038	2.286e-41	1.35375e-39	81.8465
RNF38|86345|AP	0.173535	0.202695	14.0472	2.37381e-41	1.40392e-39	81.8382
CDK2|22319|AT	-0.00579199	0.997405	-13.9937	2.58262e-41	1.52543e-39	81.725
CDK2|22318|AT	0.0057919	0.00259473	13.9936	2.58626e-41	1.52559e-39	81.7236
CCL2|40220|RI	0.0407273	0.043151	13.9919	2.65505e-41	1.56414e-39	81.6976
NTPCR|10316|AT	-0.0749305	0.143718	-13.9843	2.89197e-41	1.70096e-39	81.6124
NTPCR|10317|AT	0.0749302	0.856282	13.9843	2.89479e-41	1.70096e-39	81.6114
SCP2|3045|ES	-0.248084	0.53829	-13.9746	3.25291e-41	1.90892e-39	81.4953
CNOT4|81886|AT	0.0442777	0.0791322	13.9713	3.38667e-41	1.98485e-39	81.4552
PHLDB1|19041|ES	0.0342658	0.0291445	13.9711	3.44889e-41	2.01871e-39	81.4375
MYOF|12552|ES	0.287584	0.575922	13.9721	4.31081e-41	2.51996e-39	81.2211
PARD3|11211|ES	-0.128557	0.903143	-13.9509	4.44879e-41	2.59728e-39	81.1843
FGF1|73868|AP	-0.332698	0.30386	-14.0368	4.64685e-41	2.70943e-39	81.1675
TCF7L2|13146|ES	0.236474	0.185131	14.041	5.47239e-41	3.18669e-39	81.0214
PDLIM5|69974|AT	0.00602936	0.00218946	13.9291	5.62871e-41	3.27352e-39	80.9494
RPLP0|24737|AD	0.00921864	0.0197079	13.913	6.83296e-41	3.9688e-39	80.7563
ABLIM2|68745|AT	-0.199702	0.293275	-13.9124	6.95795e-41	4.03179e-39	80.7386
ABLIM2|68744|AT	0.199702	0.706725	13.9124	6.95917e-41	4.03179e-39	80.7384
RAPGEF3|21350|AP	0.136341	0.0839192	13.964	7.10551e-41	4.09568e-39	80.7374
MFSD10|68616|ES	-0.0167918	0.982776	-13.9104	7.053e-41	4.08095e-39	80.7248
FIP1L1|69311|AT	0.210561	0.295998	13.9102	7.07095e-41	4.08613e-39	80.7223
EMC8|37897|ES	-0.0748747	0.898953	-13.9098	7.10527e-41	4.09568e-39	80.7174
ELMOD3|54211|AD	0.22557	0.291031	13.9461	7.83801e-41	4.51217e-39	80.6369
DTNA|45089|AP	-0.277804	0.794171	-14.0335	8.40212e-41	4.8186e-39	80.5991
MARK3|29447|ES	0.2632	0.664136	13.9045	8.30632e-41	4.77571e-39	80.5643
HNRNPA2B1|79037|ES	0.241344	0.473351	13.8973	8.39357e-41	4.8186e-39	80.552
ACOT7|390|AP	0.136803	0.0970433	13.8958	8.44524e-41	4.83722e-39	80.5456
NIN|27495|ES	0.26358	0.620014	13.89	9.06033e-41	5.18299e-39	80.4756
STAU2|84184|ES	-0.0683006	0.918921	-13.8876	9.73724e-41	5.56321e-39	80.4049
MAP4|64557|ES	-0.0312496	0.957866	-13.874	1.0918e-40	6.23001e-39	80.2898
GIT2|24370|ES	0.226523	0.722642	13.8742	1.13102e-40	6.4457e-39	80.2556
GGCT|79122|AP	-0.0239075	0.985749	-13.8707	1.13565e-40	6.46393e-39	80.2506
GGCT|79121|AP	0.0239066	0.0142514	13.8704	1.14073e-40	6.48475e-39	80.2461
APOC1|50371|ES	-0.0434353	0.974102	-13.8649	1.29241e-40	7.33781e-39	80.135
FIP1L1|69310|AT	-0.210092	0.702202	-13.8514	1.43315e-40	8.12675e-39	80.0189
RABEPK|87549|AP	0.138252	0.706259	13.8513	1.45769e-40	8.25558e-39	80.0063
RABEPK|87550|AP	-0.138251	0.29374	-13.8511	1.45992e-40	8.25792e-39	80.0048
RBPMS|83290|AT	0.103812	0.231223	13.843	1.58413e-40	8.94935e-39	79.9192
MRPL23|13894|AT	-0.283123	0.820573	-13.8585	1.96601e-40	1.10929e-38	79.7339
THAP6|69531|AT	0.0578625	0.0728321	13.8223	2.02981e-40	1.14387e-38	79.6724
GRIA3|90013|AT	0.284308	0.40872	13.8949	2.25768e-40	1.27071e-38	79.5911
PTS|18758|AP	-0.0444292	0.969445	-13.8027	2.56811e-40	1.44364e-38	79.4383
PTS|18759|AP	0.0444279	0.0305556	13.8022	2.58137e-40	1.4493e-38	79.4331
CDH5|36703|AT	0.0225243	0.0182578	13.7953	2.80569e-40	1.5733e-38	79.3502
CDH5|36704|AT	-0.0225237	0.981743	-13.7948	2.82207e-40	1.58053e-38	79.3444
APOL1|62023|ES	-0.0611773	0.93067	-13.7895	3.00478e-40	1.68079e-38	79.2819
OSBPL8|23502|ES	-0.248452	0.590524	-13.905	3.37998e-40	1.88834e-38	79.2461
MTMR1|90356|ES	0.193543	0.131782	13.8275	3.79588e-40	2.11031e-38	79.0862
AZI2|63794|AT	0.216778	0.491505	13.7721	3.70152e-40	2.06496e-38	79.0743
AZI2|63793|AT	-0.216777	0.508495	-13.772	3.70521e-40	2.06496e-38	79.0733
GPX8|72028|ES	-0.0392382	0.958076	-13.7705	3.772e-40	2.09961e-38	79.0556
ABCA10|43179|ES	-0.0567836	0.986337	-13.7699	4.04693e-40	2.24714e-38	78.991
RPL30|84636|ES	0.0913677	0.250905	13.753	4.64831e-40	2.57791e-38	78.8476
CTNND1|16002|ES	0.106202	0.0549116	13.7581	5.8991e-40	3.2676e-38	78.6219
GLIPR1L2|23458|AT	-0.117936	0.870407	-13.727	6.33863e-40	3.50678e-38	78.5389
GLIPR1L2|23461|AT	0.117935	0.129593	13.7269	6.34677e-40	3.50702e-38	78.5376
PPAPDC1B|83387|AT	-0.142127	0.431029	-13.716	7.2224e-40	3.98601e-38	78.4089
CHORDC1|18269|ES	0.14266	0.105285	13.7133	7.98914e-40	4.40382e-38	78.3102
SLIRP|28618|AT	0.00305371	0.00228904	13.7016	8.57921e-40	4.72335e-38	78.2376
VIM|10930|RI	0.00693267	0.00763439	13.7	8.74413e-40	4.80832e-38	78.2186
SEC16A|88176|ES	0.265829	0.659744	13.6876	1.0138e-39	5.56803e-38	78.0714
NUBP2|33138|ES	-0.0973624	0.834972	-13.6814	1.09141e-39	5.98706e-38	77.9979
MDM1|22924|ES	0.29161	0.45381	13.7445	1.19318e-39	6.53744e-38	77.9583
TNS1|57434|ES	0.0619349	0.0298924	13.7205	1.27407e-39	6.97222e-38	77.8638
TCF7L2|13147|ES	0.15025	0.0936105	13.7976	1.37817e-39	7.53285e-38	77.8304
RAPGEF3|21349|AP	-0.139946	0.906421	-13.7093	1.44426e-39	7.88456e-38	77.7388
HHAT|9688|AP	0.22495	0.217169	13.7196	1.54443e-39	8.42131e-38	77.7088
EZH2|82156|RI	0.163147	0.139759	13.6622	1.7377e-39	9.44114e-38	77.6713
NUDT4|23679|AP	0.0799209	0.0683808	13.6499	1.58616e-39	8.63338e-38	77.6258
NUDT4|23678|AP	-0.0799207	0.931619	-13.6498	1.58712e-39	8.63338e-38	77.6252
TMEM184B|62227|ES	0.0261412	0.00759663	13.6242	2.22745e-39	1.20876e-37	77.2888
GFPT1|53846|ES	0.0388419	0.00962565	13.6178	2.39299e-39	1.29704e-37	77.2173
HNRNPK|86708|AP	-0.097484	0.404489	-13.6076	2.61741e-39	1.41699e-37	77.1273
HNRNPK|86709|AP	0.0974833	0.595511	13.6075	2.62068e-39	1.41707e-37	77.126
RCAN1|60494|AP	0.248069	0.602691	13.5996	2.87778e-39	1.55424e-37	77.0329
SLC39A13|15739|RI	0.0795529	0.164325	13.5918	3.15661e-39	1.70281e-37	76.9408
LSMD1|39063|RI	0.0862259	0.20023	13.5876	3.33596e-39	1.79742e-37	76.8859
PICALM|18172|ES	-0.160583	0.373236	-13.5864	3.36569e-39	1.81129e-37	76.877
PLSCR1|67165|ES	-0.0640919	0.891554	-13.5759	3.81088e-39	2.04845e-37	76.7533
FANCG|86230|ES	-0.0308794	0.986778	-13.5719	4.01586e-39	2.15608e-37	76.7013
CLPP|47023|AP	0.114927	0.14367	13.5711	4.07194e-39	2.18227e-37	76.6877
CLPP|47024|AP	-0.114927	0.85633	-13.5711	4.07424e-39	2.18227e-37	76.6871
PRR19|50148|AP	-0.14553	0.305335	-13.5657	4.29642e-39	2.29593e-37	76.634
PRR19|50149|AP	0.14553	0.694665	13.5657	4.29656e-39	2.29593e-37	76.6339
POMGNT1|2783|AP	0.196056	0.212472	13.5648	4.34611e-39	2.31968e-37	76.6225
MRPL2|76236|AT	-0.0874377	0.842692	-13.5469	5.37045e-39	2.86304e-37	76.4119
MRPL2|76235|AT	0.0874357	0.157308	13.5466	5.38553e-39	2.86772e-37	76.4091
CLASP2|63872|AP	-0.225039	0.769823	-13.5741	6.33067e-39	3.36311e-37	76.2727
USP33|3534|ES	-0.116651	0.801678	-13.5346	6.23342e-39	3.31532e-37	76.2637
FDFT1|82643|AP	0.0144238	0.00608527	13.5317	6.4226e-39	3.40795e-37	76.2338
MAP2K6|43187|AP	0.127592	0.0633	13.5359	6.58129e-39	3.48454e-37	76.2115
MAP2K6|43186|AP	-0.127592	0.9367	-13.5359	6.58228e-39	3.48454e-37	76.2114
ABCA9|43157|AT	0.106688	0.861464	13.5264	6.83248e-39	3.61278e-37	76.1722
ABCA9|43158|AT	-0.106686	0.138536	-13.5262	6.85177e-39	3.61782e-37	76.1694
LYRM2|77010|AT	-0.0322224	0.962025	-13.5261	6.85794e-39	3.61782e-37	76.1685
VAMP8|54289|AP	-0.0258535	0.986795	-13.5216	7.23065e-39	3.81001e-37	76.1159
VAMP8|54290|AP	0.0258526	0.0132054	13.521	7.28252e-39	3.8329e-37	76.1088
BSCL2|16403|AP	0.216267	0.499805	13.518	7.55003e-39	3.9691e-37	76.0729
FAM72A|9576|AP	-0.246505	0.751031	-13.5055	8.83426e-39	4.63439e-37	75.9206
FAM72A|9575|AP	0.246504	0.248969	13.5055	8.83597e-39	4.63439e-37	75.9205
CLK4|74871|ES	-0.130153	0.874164	-13.5016	9.20071e-39	4.82013e-37	75.8762
LEF1|70294|ES	0.215938	0.649126	13.4889	1.31977e-38	6.90611e-37	75.5761
KLC1|29476|ES	0.16885	0.427588	13.4727	1.34999e-38	7.05616e-37	75.4958
PPP1R7|58339|AD	0.313593	0.359846	13.4898	1.67332e-38	8.72605e-37	75.3209
BET1|80484|AT	0.0347843	0.0352792	13.4516	1.64799e-38	8.60384e-37	75.296
FUBP1|3546|ES	0.0788603	0.10279	13.4533	1.67878e-38	8.74446e-37	75.2786
HSPB11|3097|AT	-0.10746	0.786255	-13.4462	1.75672e-38	9.13996e-37	75.2324
SLC19A1|60879|AP	0.11785	0.047505	13.4926	2.50083e-38	1.29817e-36	75.0133
FAM204A|13246|ES	0.0334289	0.0547791	13.4257	2.23305e-38	1.16049e-36	74.9936
DGKZ|15541|AP	0.215111	0.276658	13.4219	2.52331e-38	1.30835e-36	74.878
DHDDS|1272|AT	-0.050742	0.104725	-13.4093	2.70925e-38	1.40316e-36	74.8012
TEF|62422|AP	0.225772	0.25343	13.4894	2.97162e-38	1.53229e-36	74.741
TEF|62421|AP	-0.225772	0.74657	-13.4894	2.97208e-38	1.53229e-36	74.7408
PI4K2A|12728|AP	0.231934	0.185297	13.406	2.96762e-38	1.53229e-36	74.712
PI4K2A|12729|AP	-0.231934	0.814703	-13.406	2.96801e-38	1.53229e-36	74.7119
AP1B1|61603|ES	0.15414	0.250873	13.3961	3.17384e-38	1.63445e-36	74.6438
EZH2|82155|RI	0.157292	0.193122	13.3919	3.48327e-38	1.78772e-36	74.5804
ZNF677|51701|AT	-0.179043	0.684248	-13.3891	3.43113e-38	1.76495e-36	74.5661
MRPL53|54074|ES	-0.00585314	0.994783	-13.3882	3.46764e-38	1.78171e-36	74.5556
RPS23|72691|RI	-0.00339787	0.997466	-13.3806	3.79061e-38	1.94327e-36	74.467
ANKDD1A|31138|AT	0.115894	0.706804	13.3795	3.83753e-38	1.96488e-36	74.4547
ANKDD1A|31137|AT	-0.115893	0.293195	-13.3794	3.84142e-38	1.96488e-36	74.4537
TRPM6|86615|AT	0.126263	0.197156	13.3785	3.88558e-38	1.98523e-36	74.4424
LMO7|26065|AA	0.221391	0.572453	13.38	4.78081e-38	2.43988e-36	74.2578
PPP2R5C|29317|AT	-0.140027	0.337123	-13.3491	5.47485e-38	2.79094e-36	74.1011
KAZN|734|AT	0.0811371	0.110217	13.3377	6.25435e-38	3.18474e-36	73.9687
KAZN|733|AT	-0.0811364	0.889784	-13.3376	6.26547e-38	3.18683e-36	73.9669
MEIS3|50645|AA	-0.176094	0.53749	-13.3393	6.34558e-38	3.22397e-36	73.9552
MSRB3|22876|ES	0.188102	0.540104	13.3737	6.83717e-38	3.46985e-36	73.894
AFTPH|95552|ES	-0.166451	0.822532	-13.4403	8.27712e-38	4.18658e-36	73.7615
LZIC|587|AP	-0.145249	0.501599	-13.3183	7.84717e-38	3.97477e-36	73.7429
LZIC|586|AP	0.145249	0.498401	13.3182	7.84961e-38	3.97477e-36	73.7426
TMEM201|564|AT	-0.144398	0.571281	-13.2979	9.95406e-38	5.0264e-36	73.5062
TMEM201|565|AT	0.144398	0.428719	13.2978	9.95963e-38	5.0264e-36	73.5057
RPL6|24584|AD	-0.102856	0.157899	-13.2961	1.01585e-37	5.1211e-36	73.486
RPL28|52096|AT	-0.123241	0.241962	-13.2946	1.0336e-37	5.2048e-36	73.4688
MAGED2|89246|AP	-0.169809	0.202732	-13.2704	1.36947e-37	6.88843e-36	73.1888
HSPB11|3099|AT	0.0774961	0.166574	13.2601	1.5449e-37	7.76225e-36	73.0688
ZDHHC24|17064|AT	-0.113565	0.767508	-13.2548	1.64182e-37	8.2392e-36	73.0083
ZDHHC24|17065|AT	0.113564	0.232492	13.2548	1.64345e-37	8.2392e-36	73.0073
MAGOHB|20476|ES	0.0829134	0.108491	13.2484	1.77016e-37	8.86467e-36	72.9334
TRPM6|86616|AT	-0.130576	0.798755	-13.2461	1.81707e-37	9.08956e-36	72.9073
DENND1A|87517|ES	0.145729	0.160455	13.2711	1.88685e-37	9.42822e-36	72.8829
XXYLT1|68174|ES	0.0250634	0.00664	13.2638	1.97247e-37	9.84525e-36	72.8534
SEPT6|89975|ES	-0.203299	0.816958	-13.2406	2.07498e-37	1.03455e-35	72.7811
ZNF593|1230|RI	0.0166139	0.011054	13.234	2.1e-37	1.04588e-35	72.7635
RBM4|17091|AT	0.0383042	0.0548143	13.2277	2.2503e-37	1.1195e-35	72.6946
DOCK9|26172|AP	0.267608	0.481571	13.2854	2.40673e-37	1.19602e-35	72.6522
CANT1|43973|RI	0.14446	0.489164	13.2189	2.50233e-37	1.24217e-35	72.5891
CCDC86|16128|AP	0.0177949	0.0104736	13.2103	2.75462e-37	1.36591e-35	72.4934
CCDC86|16127|AP	-0.0177933	0.989527	-13.2095	2.7788e-37	1.3764e-35	72.4847
CCL4|40387|ES	-0.0376077	0.977966	-13.2089	2.82493e-37	1.39772e-35	72.4685
GINS4|83515|AT	-0.153256	0.762723	-13.1981	3.16964e-37	1.56605e-35	72.3537
GINS4|83516|AT	0.153255	0.237277	13.1981	3.17203e-37	1.56605e-35	72.353
PDLIM5|69980|AA	-0.0755779	0.952331	-13.1952	3.29613e-37	1.62556e-35	72.3149
DTX3|22662|ES	-0.13459	0.818265	-13.1967	3.35812e-37	1.65433e-35	72.3052
TMEM70|84217|ES	0.0813557	0.205672	13.1746	4.16481e-37	2.04951e-35	72.082
MCL1|7489|ES	-0.00912305	0.990555	-13.1646	4.67129e-37	2.29626e-35	71.9678
USHBP1|48246|AA	-0.194323	0.809833	-13.1548	5.28227e-37	2.59379e-35	71.8458
POMGNT1|2781|AP	-0.191837	0.780378	-13.1538	5.29144e-37	2.59549e-35	71.8438
DOCK9|26171|AP	-0.266076	0.512948	-13.2137	5.46e-37	2.67528e-35	71.8369
PAPOLA|29202|AT	0.0547598	0.0953918	13.1456	5.81917e-37	2.8482e-35	71.7492
ANK3|11852|ME	0.295097	0.276848	13.2293	7.17307e-37	3.50331e-35	71.6488
TNC|87358|ES	-0.291084	0.302171	-13.1565	6.62013e-37	3.23674e-35	71.6282
RAD51B|28110|AT	-0.242706	0.289095	-13.1243	7.47142e-37	3.64511e-35	71.5007
ATP6V0B|2506|AP	0.0356711	0.0268022	13.1239	7.51128e-37	3.66062e-35	71.4954
ATP6V0B|2505|AP	-0.0356701	0.973198	-13.1233	7.5577e-37	3.67929e-35	71.4892
KTN1|27637|ES	-0.11429	0.495955	-13.1226	7.58864e-37	3.6904e-35	71.485
RPS6KB2|17208|ES	-0.0344187	0.979745	-13.122	7.746e-37	3.7629e-35	71.4689
ATXN2L|35847|AA	-0.182189	0.627595	-13.1265	8.78356e-37	4.25818e-35	71.4028
METTL6|63573|AT	-0.0984003	0.630771	-13.1099	8.7843e-37	4.25818e-35	71.3395
TCEAL8|89723|ES	-0.0547773	0.891354	-13.1093	8.84628e-37	4.28365e-35	71.3325
STX3|16033|AP	0.0798035	0.0248664	13.1114	8.98056e-37	4.33943e-35	71.3186
STX3|16034|AP	-0.0798035	0.975134	-13.1114	8.98056e-37	4.33943e-35	71.3186
ZNF436|1050|AP	0.223192	0.548323	13.1154	1.00215e-36	4.83389e-35	71.2178
ZNF436|1051|AP	-0.223191	0.451677	-13.1154	1.00251e-36	4.83389e-35	71.2175
PAF1|49810|ES	0.0126704	0.00701623	13.0962	1.02891e-36	4.9559e-35	71.1822
RHOT1|40180|ES	-0.194921	0.455867	-13.1053	1.05444e-36	5.07349e-35	71.1615
PPP1R14A|49594|AP	-0.281477	0.565612	-13.102	1.0609e-36	5.09424e-35	71.1545
PPP1R14A|49593|AP	0.281477	0.434388	13.102	1.061e-36	5.09424e-35	71.1544
NACA|22502|AD	-0.0290527	0.0543886	-13.0816	1.21723e-36	5.8382e-35	71.0149
GSN|87432|ES	0.0250651	0.0322343	13.0734	1.33793e-36	6.41037e-35	70.9209
NT5C3A|79217|ES	0.170385	0.419006	13.0765	1.34305e-36	6.42809e-35	70.9182
MGRN1|33782|ES	0.0897316	0.833874	13.0722	1.35661e-36	6.48615e-35	70.9071
MLF2|19962|AP	-0.0450794	0.95871	-13.0644	1.48375e-36	7.08661e-35	70.8179
BCLAF1|77907|ES	0.116221	0.214742	13.0614	1.53491e-36	7.32324e-35	70.7842
MADD|15722|ES	0.117374	0.170357	13.0741	1.57316e-36	7.49784e-35	70.7646
WBP1|54068|ES	0.132994	0.272891	13.0577	1.60188e-36	7.62672e-35	70.7417
PCMT1|78114|ES	0.00891076	0.00991858	13.0342	2.09833e-36	9.97994e-35	70.4731
DCAF8|8446|AD	-0.110437	0.687449	-13.0328	2.1607e-36	1.02658e-34	70.4444
NDUFS2|8596|AT	-0.0634056	0.876824	-13.0251	2.33036e-36	1.10603e-34	70.3688
NDUFS2|8595|AT	0.0634052	0.123176	13.0249	2.33357e-36	1.1064e-34	70.3674
EGFL7|88187|AP	0.0132277	0.00966131	13.0263	2.35759e-36	1.11662e-34	70.358
RGS3|87291|AP	-0.237254	0.29853	-13.0123	2.69795e-36	1.27649e-34	70.2231
COBLL1|55789|ES	0.0921159	0.0915133	13.0802	2.84208e-36	1.34329e-34	70.2032
S100A4|7714|ES	0.0327518	0.0602195	13.0072	2.87368e-36	1.35681e-34	70.1604
OSBPL9|2979|ES	-0.0928902	0.848032	-13.0023	3.17075e-36	1.49552e-34	70.0638
ITGA6|55968|ES	0.200881	0.646287	12.9898	3.55277e-36	1.67396e-34	69.9498
RSRC2|24972|ES	0.0630532	0.0791756	12.9865	3.62399e-36	1.70575e-34	69.9295
PAM|72892|ES	-0.078244	0.846363	-12.9867	3.88994e-36	1.82904e-34	69.8612
FDFT1|82658|AD	-0.0182812	0.985171	-12.9708	4.35638e-36	2.04624e-34	69.7465
ABI1|11048|ES	0.208084	0.313736	12.9692	4.49631e-36	2.10978e-34	69.7154
COL12A1|76772|ES	-0.0987614	0.816105	-13.0599	5.35282e-36	2.50909e-34	69.7
LEPRE1|2106|RI	0.198373	0.303889	12.9581	5.39235e-36	2.52501e-34	69.552
NPHP1|54928|AT	0.183803	0.59609	12.932	6.75713e-36	3.15796e-34	69.3097
NPHP1|54927|AT	-0.183803	0.40391	-12.932	6.75797e-36	3.15796e-34	69.3096
ABLIM1|13212|ES	0.0397936	0.0133488	12.978	7.1982e-36	3.36022e-34	69.2681
ABR|38283|AP	0.0290332	0.0170533	12.9288	7.66468e-36	3.57431e-34	69.187
APOD|68181|ES	-0.161298	0.194105	-12.915	8.27109e-36	3.85314e-34	69.1088
LEF1|70286|AP	-0.134946	0.854861	-12.913	8.82684e-36	4.10047e-34	69.0734
LEF1|70287|AP	0.134945	0.145139	12.913	8.82909e-36	4.10047e-34	69.0731
SHFM1|80551|AT	-0.0146311	0.989184	-12.91	8.6883e-36	4.04335e-34	69.0596
MAP3K7|77020|ES	-0.219243	0.730941	-12.9021	9.58166e-36	4.44544e-34	68.9625
NDUFB2|82021|AT	0.0576739	0.0737984	12.8975	1.00114e-35	4.64007e-34	68.9186
PROM2|54495|AA	-0.0574961	0.950167	-12.896	1.02319e-35	4.73284e-34	68.901
CTNND1|15935|ES	-0.291003	0.374518	-12.8956	1.02324e-35	4.73284e-34	68.8969
DUSP14|40524|AP	-0.107499	0.889889	-12.8977	1.0247e-35	4.73477e-34	68.8962
PRKAR1B|78505|AP	-0.262569	0.48064	-12.9405	1.13294e-35	5.22431e-34	68.8456
INTS10|82887|AD	0.0518857	0.0610979	12.8952	1.09887e-35	5.07235e-34	68.828
KIF21A|93029|ES	-0.173629	0.440904	-12.9149	1.18689e-35	5.46752e-34	68.7922
CTNND1|15933|ES	-0.245848	0.819501	-12.8822	1.23667e-35	5.69107e-34	68.7174
SBDS|79907|ES	0.150004	0.643454	12.875	1.3104e-35	6.02427e-34	68.6512
DGUOK|54009|ES	0.17916	0.352284	12.8773	1.32927e-35	6.10481e-34	68.646
TROAP|21553|AT	-0.14681	0.315395	-12.8668	1.44383e-35	6.62428e-34	68.5706
VLDLR|85739|ES	0.27347	0.411966	12.8819	1.46096e-35	6.69607e-34	68.5487
STRA6|31688|AD	0.248675	0.40464	12.8624	1.499e-35	6.86352e-34	68.5172
CHORDC1|18264|AT	0.0239546	0.0173459	12.8605	1.5249e-35	6.97506e-34	68.5001
ASCC2|61682|ES	0.0779068	0.114341	12.8573	1.61554e-35	7.38224e-34	68.4432
SULT1A3|94136|AP	-0.183192	0.295645	-12.8464	1.79765e-35	8.19149e-34	68.3404
TMEM145|50152|AT	0.302911	0.587947	12.8464	1.79745e-35	8.19149e-34	68.3366
TMEM145|50151|AT	-0.302911	0.412053	-12.8464	1.79805e-35	8.19149e-34	68.3363
TMEM177|55136|AT	-0.0583044	0.930123	-12.837	1.99225e-35	9.06714e-34	68.2341
TMEM177|55135|AT	0.0583018	0.0698767	12.8363	2.00708e-35	9.1255e-34	68.2268
DHDDS|1273|AT	0.0821044	0.79713	12.8345	2.04858e-35	9.30488e-34	68.2064
CDC42BPA|10042|ES	0.0566315	0.0247221	12.8528	2.07715e-35	9.42522e-34	68.1993
KIAA1109|70519|ES	0.215681	0.399311	12.9469	2.2344e-35	1.01286e-33	68.1921
SSBP4|48431|ES	-0.151819	0.560108	-12.8178	2.48609e-35	1.12583e-33	68.014
HMGN1|60609|AP	0.162861	0.231819	12.8024	2.94912e-35	1.33418e-33	67.844
PDXDC1|34111|AP	-0.0227926	0.981472	-12.8018	2.96971e-35	1.34216e-33	67.837
ZNF263|33510|ES	-0.0818732	0.956727	-12.8028	3.13368e-35	1.41486e-33	67.7894
CELF1|15763|AA	0.161718	0.581774	12.7949	3.21157e-35	1.44859e-33	67.7592
OSBPL6|56152|ES	-0.187658	0.865953	-12.8735	4.16398e-35	1.87445e-33	67.6287
ARVCF|96084|ES	-0.243688	0.72998	-12.858	4.00071e-35	1.80274e-33	67.5964
RPL39L|68071|AP	-0.231505	0.635208	-12.7667	4.41727e-35	1.98598e-33	67.4421
RPL39L|68070|AP	0.231504	0.364792	12.7666	4.42048e-35	1.98598e-33	67.4414
ZFAND2B|57624|RI	0.116189	0.176677	12.7657	4.46626e-35	2.00456e-33	67.4311
SYNE1|78180|AT	0.0125781	0.00922904	12.7647	4.51688e-35	2.02528e-33	67.4199
CLIP1|24955|ES	0.0725152	0.0463225	12.7796	4.75744e-35	2.13104e-33	67.3789
NR1H3|15692|AP	-0.285705	0.490061	-12.7792	4.81974e-35	2.15682e-33	67.3663
NASP|2706|ES	-0.212195	0.474333	-12.752	5.21537e-35	2.33157e-33	67.2769
RTKN2|11869|AT	-0.127706	0.618532	-12.7316	6.56004e-35	2.92798e-33	67.0488
ZNF263|33506|AP	-0.0825218	0.920327	-12.7316	6.56595e-35	2.92798e-33	67.0479
ZNF263|33507|AP	0.0825218	0.0796726	12.7315	6.56879e-35	2.92798e-33	67.0474
PPAPDC1B|83388|AT	0.13332	0.48127	12.7167	7.76119e-35	3.45609e-33	66.8815
BET1|80485|AT	-0.0343605	0.961808	-12.7036	9.00106e-35	4.00428e-33	66.7341
RCAN2|76415|AP	-0.295616	0.693932	-12.7464	9.97964e-35	4.43094e-33	66.6772
CRYAB|18693|AP	0.167812	0.200368	12.6972	9.74221e-35	4.32976e-33	66.6557
LUC7L|32850|ES	0.194491	0.158406	12.7004	1.04763e-34	4.63785e-33	66.6189
MUM1|46457|ES	-0.183815	0.283679	-12.6919	1.03857e-34	4.60675e-33	66.5922
SMARCA4|47612|ES	0.0882839	0.230205	12.691	1.04458e-34	4.62888e-33	66.5902
CRTC1|48504|ES	0.0974717	0.102017	12.7047	1.13644e-34	5.0261e-33	66.5216
FNIP1|73237|ES	-0.235312	0.808458	-12.7446	1.18938e-34	5.25515e-33	66.5198
ARSG|43135|AP	0.322294	0.27104	12.7266	1.3061e-34	5.75424e-33	66.3912
ARSG|43136|AP	-0.322294	0.72896	-12.7266	1.30614e-34	5.75424e-33	66.3911
TMX2|15923|AA	0.057608	0.0993094	12.6709	1.29961e-34	5.73662e-33	66.3688
SLC25A16|11952|ES	-0.304591	0.492319	-12.6719	1.4887e-34	6.55217e-33	66.2621
MLF2|19961|AP	0.0434295	0.0394914	12.6585	1.49337e-34	6.56635e-33	66.2306
CARF|56967|AT	-0.0523528	0.851407	-12.6533	1.5837e-34	6.95087e-33	66.1722
CARF|56965|AT	0.0523529	0.148593	12.6533	1.58388e-34	6.95087e-33	66.1721
PAM|72903|ES	0.104813	0.573428	12.6492	1.69128e-34	7.41502e-33	66.1074
OSBPL8|23501|ES	-0.21913	0.441477	-12.7161	1.90151e-34	8.32869e-33	66.0454
ARHGAP21|11015|ES	0.067937	0.0345461	12.7303	1.95429e-34	8.55164e-33	66.0199
PDLIM5|69978|ES	0.0705498	0.0622397	12.6429	2.00288e-34	8.75579e-33	65.9501
ZC3HAV1|81940|AT	0.177127	0.606383	12.6317	2.01805e-34	8.80885e-33	65.9311
ZC3HAV1|81939|AT	-0.177127	0.393617	-12.6317	2.01889e-34	8.80885e-33	65.9307
LRRFIP1|58133|ES	0.0588503	0.0519522	12.6326	2.08428e-34	9.08542e-33	65.9004
FAM131A|67936|ES	0.208977	0.684687	12.6362	2.16622e-34	9.43355e-33	65.8645
HIPK3|14890|AP	0.100737	0.137751	12.6402	2.61211e-34	1.13644e-32	65.7013
FAM134A|57615|AA	-0.0259736	0.962011	-12.5976	2.96935e-34	1.29063e-32	65.5472
ODF2|87760|AA	0.089887	0.866619	12.5938	3.0973e-34	1.34496e-32	65.5052
PBRM1|65234|ES	-0.136236	0.919187	-12.627	3.24776e-34	1.40492e-32	65.499
RBPMS|83289|AT	-0.10734	0.720767	-12.5905	3.2012e-34	1.38875e-32	65.4723
TMC6|43757|AT	0.122054	0.319847	12.5895	3.23721e-34	1.4027e-32	65.4612
TMC6|43758|AT	-0.122053	0.680153	-12.5894	3.23955e-34	1.4027e-32	65.4604
FBXO22|31899|AT	-0.0453195	0.923985	-12.5858	3.37474e-34	1.45846e-32	65.4198
FBXO22|31900|AT	0.0453187	0.0760145	12.5855	3.38561e-34	1.46177e-32	65.4166
ACTR3B|82420|ES	-0.160487	0.853629	-12.6087	3.73989e-34	1.61014e-32	65.4141
PDLIM7|74782|ES	0.0486299	0.0351402	12.5846	3.57929e-34	1.54392e-32	65.3705
ANKRD33B|71570|ES	-0.168151	0.904747	-12.5817	3.58626e-34	1.54546e-32	65.3598
SAT1|88697|AT	0.0520625	0.0790809	12.5695	4.04648e-34	1.74048e-32	65.2393
SAT1|88698|AT	-0.0520615	0.920919	-12.5694	4.05065e-34	1.74063e-32	65.2382
CPT1B|62867|AP	0.0496774	0.0178363	12.5728	4.21173e-34	1.80814e-32	65.2019
ZBTB25|27883|AT	0.104079	0.477061	12.5479	5.1531e-34	2.20989e-32	64.9988
ZBTB25|27882|AT	-0.104078	0.522939	-12.5478	5.15727e-34	2.20989e-32	64.998
PRKCDBP|14097|ES	0.146243	0.202435	12.5487	5.22371e-34	2.23625e-32	64.986
PPAP2A|72039|ES	0.170089	0.690958	12.6492	5.75572e-34	2.45936e-32	64.9398
SRSF9|24757|ES	0.0213441	0.0229725	12.5415	5.53025e-34	2.36525e-32	64.9286
DBN1|74775|ES	0.0312864	0.0350347	12.5373	5.82128e-34	2.48504e-32	64.8777
RPL32|63468|RI	-0.147735	0.236288	-12.5352	5.93372e-34	2.53066e-32	64.8586
HMGN1|60607|AP	-0.157647	0.753752	-12.5343	5.99403e-34	2.55399e-32	64.8485
VIM|861828|ES	0.00604141	0.00245417	12.6515	6.50283e-34	2.76818e-32	64.8388
MLLT10|10971|AT	-0.125377	0.284489	-12.524	6.72372e-34	2.85953e-32	64.7343
MLLT10|10970|AT	0.125376	0.715511	12.5239	6.73028e-34	2.85965e-32	64.7333
CD300LG|41726|AT	-0.0752574	0.93713	-12.5167	7.29128e-34	3.09512e-32	64.6537
TPM2|86277|AA	0.0566916	0.0519674	12.5123	7.65894e-34	3.24815e-32	64.6048
EIF5A|38909|RI	0.00399359	0.00469113	12.5098	7.87456e-34	3.33648e-32	64.5772
SSBP1|82055|AD	-0.0594971	0.227558	-12.5036	8.46976e-34	3.58532e-32	64.5048
PSIP1|85919|AT	0.100755	0.751385	12.4891	9.92025e-34	4.19542e-32	64.3475
PSIP1|85920|AT	-0.100754	0.248615	-12.4889	9.93281e-34	4.19682e-32	64.3463
PCCB|66901|AT	0.0679941	0.185277	12.4848	1.03973e-33	4.38901e-32	64.3008
PCCB|66900|AT	-0.0679937	0.814723	-12.4847	1.04076e-33	4.38928e-32	64.2998
WDR45|89071|AT	0.0797485	0.669892	12.4818	1.075e-33	4.52589e-32	64.2676
WDR45|89072|AT	-0.0797485	0.330108	-12.4818	1.07515e-33	4.52589e-32	64.2675
NPHP3|66812|ES	0.257603	0.572353	12.5269	1.18737e-33	4.99368e-32	64.1921
HDLBP|58346|AP	0.0836107	0.196688	12.4713	1.21232e-33	5.09386e-32	64.1482
UHRF2|85821|ES	0.112171	0.161793	12.4759	1.25136e-33	5.25306e-32	64.1194
FGFR1OP2|20856|ES	0.183768	0.399621	12.4669	1.3367e-33	5.60612e-32	64.0527
TRMT112|16634|AA	0.00468186	0.989093	12.4614	1.34898e-33	5.65241e-32	64.0419
SH2B1|35867|AP	-0.0962128	0.864865	-12.4559	1.43313e-33	5.99945e-32	63.9817
SH2B1|35865|AP	0.0962122	0.135135	12.4558	1.43472e-33	6.0006e-32	63.9806
TUSC3|82771|ES	0.131763	0.493308	12.4505	1.53384e-33	6.40927e-32	63.9144
TMEM87A|30132|AP	0.0881507	0.0858388	12.4486	1.5594e-33	6.50411e-32	63.8979
TMEM87A|30133|AP	-0.0881507	0.914161	-12.4486	1.55941e-33	6.50411e-32	63.8979
PPAPDC1A|13281|AT	0.075465	0.039524	12.4329	2.48561e-33	1.02654e-31	63.808
PPAPDC1A|13282|AT	-0.0754649	0.960476	-12.4329	2.48605e-33	1.02654e-31	63.8078
UIMC1|74681|AP	-0.0993841	0.879151	-12.4456	1.77649e-33	7.40275e-32	63.7753
UIMC1|74683|AP	0.0993825	0.120848	12.4454	1.78059e-33	7.41302e-32	63.773
CTNND1|15999|ES	0.19955	0.288544	12.4351	2.02511e-33	8.42331e-32	63.6456
TJP2|86537|ES	-0.0179768	0.985229	-12.4227	2.07031e-33	8.60342e-32	63.616
CASKIN2|43451|AP	0.0995127	0.0747749	12.4451	2.15696e-33	8.95435e-32	63.5924
CASKIN2|43450|AP	-0.0995128	0.925225	-12.445	2.15869e-33	8.95435e-32	63.5916
PRDM2|721|AT	-0.0942748	0.747083	-12.4116	2.34277e-33	9.70188e-32	63.493
PRDM2|722|AT	0.0942745	0.252917	12.4116	2.34318e-33	9.70188e-32	63.4929
SEPT9|43723|AP	0.140609	0.149145	12.4091	2.40848e-33	9.96317e-32	63.4655
RNMT|44755|ES	-0.133686	0.832544	-12.4322	2.4945e-33	1.02816e-31	63.4519
MYL6|22378|ES	0.176974	0.628334	12.4061	2.48836e-33	1.02656e-31	63.4331
KIF13A|75458|ES	0.158184	0.787609	12.4101	2.86818e-33	1.1811e-31	63.298
CHCHD4|63518|ES	0.15802	0.384398	12.3933	2.91894e-33	1.20092e-31	63.275
ATP6V0B|2511|ES	-0.0245929	0.968653	-12.3917	2.92811e-33	1.2036e-31	63.2714
HMGN1|107415|ES	0.00932591	0.0145484	12.3917	3.03725e-33	1.24733e-31	63.244
MPPE1|44647|ES	0.121062	0.397137	12.3869	3.07708e-33	1.26255e-31	63.222
LAMP2|90001|AT	0.0298403	0.0435408	12.3741	3.54312e-33	1.45246e-31	63.0817
AK5|3524|AP	-0.349002	0.515415	-12.373	3.91289e-33	1.60259e-31	62.9898
TGFBR3|3742|AP	-0.105044	0.163179	-12.3594	4.24277e-33	1.73614e-31	62.9032
CXorf40A|90301|AT	0.0692163	0.161675	12.3503	4.60713e-33	1.88353e-31	62.8206
CXorf40A|90300|AT	-0.0692159	0.838326	-12.3502	4.61206e-33	1.88385e-31	62.8196
FPGS|87668|AP	-0.123143	0.60375	-12.3495	4.66652e-33	1.90431e-31	62.808
FPGS|87667|AP	0.123141	0.396251	12.3494	4.67052e-33	1.90431e-31	62.8072
EPB41L4B|87162|AT	0.0673535	0.0322456	12.3407	5.12328e-33	2.08704e-31	62.7151
EPB41L4B|87163|AT	-0.0673524	0.967754	-12.3405	5.13332e-33	2.08925e-31	62.7131
ASAP1|98059|ES	-0.0592062	0.888325	-12.3996	5.70351e-33	2.31924e-31	62.653
RBM25|93513|AD	0.0617723	0.0744295	12.4054	6.18424e-33	2.50799e-31	62.6147
PLCD1|64008|AP	-0.238806	0.685205	-12.3332	5.97243e-33	2.42432e-31	62.565
PLCD1|64009|AP	0.238805	0.314795	12.3332	5.97259e-33	2.42432e-31	62.5649
CAST|72861|ES	0.0174732	0.0078741	12.3136	7.04564e-33	2.85477e-31	62.399
STAG2|90031|AP	0.0438333	0.0627275	12.3082	7.32201e-33	2.96411e-31	62.36
LSP1|13866|AP	0.012999	0.0052733	12.3058	7.62335e-33	3.08335e-31	62.3204
TBCE|10350|ES	-0.0656352	0.91056	-12.3973	8.97126e-33	3.62208e-31	62.295
ENTPD1|12653|AP	-0.148236	0.767983	-12.3104	8.37934e-33	3.3861e-31	62.2391
ATPAF2|39532|AT	-0.0895419	0.785507	-12.2803	9.9483e-33	4.01298e-31	62.0553
ARAP1|17641|ES	-0.188187	0.380116	-12.2755	1.0493e-32	4.22897e-31	62.0023
ACP1|52514|ES	0.132864	0.300716	12.2733	1.08227e-32	4.35798e-31	61.9718
DEPDC5|61902|AA	-0.272491	0.463809	-12.3485	1.25848e-32	5.05852e-31	61.9246
NIF3L1|56772|ES	-0.0172031	0.988105	-12.2634	1.19778e-32	4.81881e-31	61.8707
TCF3|94884|ES	0.102698	0.144753	12.3574	1.52275e-32	6.10456e-31	61.8345
SNRPF|23808|AT	0.0152785	0.0120141	12.2564	1.29266e-32	5.19134e-31	61.795
IFNLR1|1092|AT	0.11505	0.0656651	12.2509	1.37436e-32	5.51458e-31	61.734
TMX2|15920|ES	0.177551	0.478604	12.23	1.73936e-32	6.96678e-31	61.5001
SMDT1|62494|AD	-0.0173515	0.968138	-12.2274	1.77729e-32	7.11244e-31	61.4784
PLEKHG5|463|AP	0.0603957	0.0264476	12.3182	1.93568e-32	7.73268e-31	61.4456
NCBP2|68272|AD	0.0575427	0.103561	12.2222	1.88089e-32	7.52043e-31	61.4221
ZNF263|33515|ES	0.143773	0.090554	12.2881	2.11145e-32	8.41266e-31	61.415
TSC2|33194|ES	-0.192876	0.394725	-12.2155	2.04442e-32	8.15991e-31	61.3396
CAB39L|25885|AP	0.234476	0.664991	12.2198	2.0836e-32	8.30899e-31	61.323
ATF7|22095|AT	-0.141064	0.2748	-12.2091	2.17002e-32	8.63844e-31	61.28
CAB39L|25883|AP	-0.234231	0.334191	-12.2134	2.23291e-32	8.88099e-31	61.2542
RPS24|12296|ES	0.212265	0.763254	12.2063	2.23819e-32	8.8942e-31	61.2492
YIF1B|49606|AT	0.134279	0.512759	12.2056	2.25351e-32	8.94613e-31	61.2424
YIF1B|49607|AT	-0.134279	0.487241	-12.2056	2.25519e-32	8.94613e-31	61.2417
RPL38|43233|AD	0.0425196	0.820386	12.2052	2.26367e-32	8.97192e-31	61.238
DDX23|21484|ES	-0.00367621	0.998845	-12.2029	2.3232e-32	9.19983e-31	61.2122
TNFRSF12A|33350|AA	0.0467654	0.0463607	12.2128	2.72866e-32	1.0796e-30	61.0977
DGUOK|54004|ES	0.0822757	0.168649	12.1909	2.73971e-32	1.08303e-30	61.0494
CLYBL|26186|AT	0.0696022	0.117073	12.1857	2.80195e-32	1.10667e-30	61.0259
CLYBL|26185|AT	-0.0696011	0.882927	-12.1855	2.80803e-32	1.10811e-30	61.0237
MCF2L|26318|AP	-0.161299	0.247288	-12.1837	2.89115e-32	1.13992e-30	60.9951
DST|76558|AT	0.021091	0.0194989	12.1772	3.0755e-32	1.21155e-30	60.9333
SEC16A|88173|ES	0.21889	0.329638	12.1755	3.13186e-32	1.23269e-30	60.9152
LRRC46|42110|RI	0.215503	0.128261	12.2401	4.17757e-32	1.63718e-30	60.8351
SAMHD1|59330|AT	-0.00986014	0.992896	-12.1665	3.45417e-32	1.35837e-30	60.8179
SAMHD1|59329|AT	0.00986023	0.00710402	12.1663	3.46245e-32	1.36045e-30	60.8155
UPRT|89523|ES	0.112342	0.175862	12.1769	3.52964e-32	1.38565e-30	60.8049
PCLO|80263|AT	-0.148284	0.771612	-12.1565	3.96999e-32	1.55717e-30	60.6806
ZMIZ2|79554|AP	0.187512	0.466791	12.1658	4.19773e-32	1.64366e-30	60.6423
SNRPF|23810|AT	-0.0153853	0.987123	-12.1482	4.2181e-32	1.65022e-30	60.6193
HSPA14|10831|AT	0.153766	0.444677	12.1429	4.46701e-32	1.74508e-30	60.5623
HSPA14|10830|AT	-0.153766	0.555323	-12.1429	4.46826e-32	1.74508e-30	60.562
SAP30BP|43478|ES	0.0420057	0.0611452	12.1341	4.91605e-32	1.91832e-30	60.4671
IQCG|68330|AP	-0.210294	0.536782	-12.1354	4.97811e-32	1.9394e-30	60.4555
IQCG|68331|AP	0.210293	0.463218	12.1354	4.97862e-32	1.9394e-30	60.4554
POR|80137|RI	0.0292178	0.0369574	12.1292	5.18378e-32	2.01759e-30	60.4143
ARHGEF7|26278|AP	0.142106	0.134825	12.1598	5.39124e-32	2.09654e-30	60.3921
PAPOLA|29203|AT	-0.0571016	0.883045	-12.1237	5.50205e-32	2.1378e-30	60.3551
ATXN2L|35856|AA	-0.172691	0.453582	-12.1272	6.08991e-32	2.36015e-30	60.3171
CHORDC1|18263|AT	0.0323225	0.0194499	12.1166	5.94352e-32	2.30736e-30	60.2784
KIAA1217|11000|RI	-0.197082	0.508807	-12.1153	6.03063e-32	2.33917e-30	60.2639
PNKP|51102|AP	-0.230027	0.482287	-12.1669	6.63754e-32	2.56147e-30	60.2575
PNKP|51101|AP	0.230027	0.517714	12.1669	6.63757e-32	2.56147e-30	60.2575
MBNL2|26141|ES	-0.270406	0.319731	-12.1506	6.36872e-32	2.46205e-30	60.2327
STAT1|56594|AT	0.0662247	0.886817	12.1103	6.36347e-32	2.46205e-30	60.2105
STAT1|56595|AT	-0.0662241	0.113183	-12.1102	6.36911e-32	2.46205e-30	60.2097
TRMU|62709|AA	-0.114223	0.854176	-12.0876	8.16547e-32	3.14842e-30	59.9628
TSC2|33193|ES	-0.185072	0.361825	-12.0865	8.32435e-32	3.20696e-30	59.9439
RARA|40857|AP	-0.145041	0.579469	-12.0836	8.50637e-32	3.2743e-30	59.922
RPN2|59332|ES	0.0314677	0.0245681	12.0766	9.17523e-32	3.52877e-30	59.8468
PDE4DIP|4419|AA	-0.108222	0.898934	-12.074	9.69022e-32	3.72368e-30	59.7934
WDR20|29340|AT	-0.0977097	0.589278	-12.0702	9.83609e-32	3.77654e-30	59.7777
WDR20|29338|AT	0.036338	0.0768326	12.0678	1.00969e-31	3.87342e-30	59.7517
SPATA24|73605|AT	-0.196903	0.630983	-12.0669	1.02935e-31	3.9446e-30	59.7328
SPATA24|73604|AT	0.196902	0.369017	12.0668	1.02998e-31	3.9446e-30	59.7322
TTC23|32613|AA	0.208665	0.329422	12.0985	1.11011e-31	4.24429e-30	59.6725
WDR33|55243|AT	0.0817129	0.181062	12.0603	1.09405e-31	4.18642e-30	59.6719
KDM6A|88878|ES	0.147185	0.687398	12.0769	1.12555e-31	4.29971e-30	59.6549
CHID1|13807|AT	-0.144173	0.351815	-12.0404	1.35684e-31	5.17629e-30	59.4579
CHID1|13806|AT	0.144173	0.648185	12.0404	1.35729e-31	5.17629e-30	59.4576
ZMIZ2|79553|AP	-0.185937	0.531029	-12.0547	1.39519e-31	5.31189e-30	59.4484
CACNB3|21468|AP	0.10537	0.115942	12.0411	1.383e-31	5.26989e-30	59.4438
DDX50|11971|ES	0.0878464	0.153759	12.036	1.5198e-31	5.78149e-30	59.3475
SEC16A|88184|RI	0.0148321	0.0128846	12.0237	1.62645e-31	6.18201e-30	59.2778
SLC35G1|12567|AT	0.142686	0.537826	12.0224	1.64867e-31	6.26121e-30	59.2643
C8orf34|84098|AT	-0.20826	0.779037	-12.011	1.86415e-31	7.07366e-30	59.1422
MCAT|62569|ES	-0.0859285	0.778599	-12.0081	1.92466e-31	7.29716e-30	59.1105
TCF7L2|151705|ME	0.159876	0.145962	12.0533	2.073e-31	7.84648e-30	59.0684
NSFL1C|58505|ES	0.020226	0.0123547	12.0024	2.04658e-31	7.75292e-30	59.0494
MBNL2|26142|ES	-0.18377	0.628569	-12.027	2.22751e-31	8.40331e-30	58.9894
ECM2|86876|AT	0.0557907	0.866394	11.9967	2.17557e-31	8.22786e-30	58.9887
SPTAN1|87772|ES	0.198786	0.260449	11.9962	2.18667e-31	8.26294e-30	58.9836
HNRNPH1|74905|ES	0.0284862	0.92683	11.9947	2.22226e-31	8.39047e-30	58.9676
ABLIM3|74022|ES	0.203566	0.530153	12.0309	2.73278e-31	1.02923e-29	58.7835
SUCLA2|25848|AP	0.0106412	0.00309339	11.9758	2.7242e-31	1.02686e-29	58.7652
BSCL2|16400|AP	-0.192885	0.471477	-11.9745	2.76318e-31	1.03982e-29	58.7511
MT1E|36479|RI	0.0401392	0.0242176	11.9732	2.82031e-31	1.06044e-29	58.731
TMC6|43760|ES	-0.0677238	0.89693	-11.9685	2.96652e-31	1.1145e-29	58.6846
ANKMY1|58250|AT	0.17785	0.438028	11.9587	3.27378e-31	1.22891e-29	58.5826
NIT1|8555|AT	0.0759753	0.264751	11.9539	3.44884e-31	1.29295e-29	58.5308
NIT1|8556|AT	-0.075975	0.735248	-11.9539	3.45007e-31	1.29295e-29	58.5304
AP2B1|40319|ES	0.110163	0.495993	11.9534	3.47955e-31	1.30292e-29	58.5221
ENY2|84894|AD	0.0985985	0.672198	11.9516	3.53569e-31	1.32286e-29	58.5061
CREBZF|18136|RI	-0.0222663	0.983225	-11.9462	3.74716e-31	1.40082e-29	58.4483
DNASE1L3|65424|RI	-0.328601	0.421703	-11.969	3.87392e-31	1.44702e-29	58.4253
GMPPA|57711|RI	0.106332	0.231305	11.9428	3.88396e-31	1.44958e-29	58.4127
RUFY3|69446|AP	0.0893523	0.0567846	11.9435	3.89081e-31	1.45094e-29	58.4113
FBLN5|28893|ES	-0.210404	0.375437	-11.942	3.91818e-31	1.45995e-29	58.404
SULT1A3|94134|AP	-0.151484	0.358475	-11.9407	3.98646e-31	1.48417e-29	58.3908
CAST|196583|ES	0.202725	0.693964	11.9713	4.5554e-31	1.69183e-29	58.3513
DGKZ|15540|AP	-0.215387	0.614016	-11.9386	4.27253e-31	1.58937e-29	58.3237
C8orf34|84099|AT	0.0544533	0.0335392	11.9308	4.42013e-31	1.64294e-29	58.2842
MLLT4|78456|ES	0.256955	0.465447	11.9585	4.60923e-31	1.71042e-29	58.2665
ARHGEF39|86272|AT	-0.149883	0.458584	-11.9188	5.02609e-31	1.86359e-29	58.1565
ARHGEF39|86271|AT	0.149882	0.541417	11.9187	5.0321e-31	1.8643e-29	58.1553
DIAPH1|73806|ES	0.255934	0.624548	11.9561	5.86355e-31	2.17056e-29	58.0431
FNDC1|78298|ES	-0.0235514	0.996229	-11.923	5.97814e-31	2.20938e-29	58.0284
PDPN|711|AP	0.0303605	0.0110685	11.9058	5.94174e-31	2.19772e-29	57.9912
CPNE1|59200|ES	0.18618	0.377347	11.9016	6.27737e-31	2.31808e-29	57.9408
KLC1|29485|ES	0.153449	0.493478	11.8943	6.69997e-31	2.47213e-29	57.8717
ARID5B|11865|AP	0.197869	0.789582	11.92	6.91223e-31	2.54437e-29	57.852
ARID5B|11866|AP	-0.197869	0.210418	-11.92	6.91256e-31	2.54437e-29	57.8519
ZNF638|53928|AT	-0.00721292	0.993268	-11.8901	6.83402e-31	2.51954e-29	57.8512
ZNF638|53929|AT	0.00721106	0.00673188	11.8869	7.07818e-31	2.60322e-29	57.8163
PLSCR1|67159|RI	0.0338584	0.0302229	11.8829	7.38389e-31	2.71346e-29	57.7743
MKL2|34067|AP	-0.248376	0.514856	-11.9265	7.68216e-31	2.81623e-29	57.7611
TCAIM|64358|AT	0.136655	0.494765	11.8816	7.48926e-31	2.74888e-29	57.7602
TCAIM|64359|AT	-0.136655	0.505235	-11.8816	7.49238e-31	2.74888e-29	57.7598
TLE3|31418|AD	0.100786	0.238688	11.869	9.19949e-31	3.36976e-29	57.5623
POSTN|25674|ES	0.0274324	0.929892	11.8619	9.24224e-31	3.38269e-29	57.5512
SMN1|72425|ES	-0.0192137	0.96682	-11.8602	9.41669e-31	3.44376e-29	57.5326
MAEA|68485|AD	0.0173354	0.00839722	11.8598	9.68468e-31	3.53892e-29	57.5056
ADAMTS4|8591|AT	0.0497075	0.0370885	11.8573	9.71083e-31	3.54562e-29	57.502
ADAMTS4|8590|AT	-0.0497057	0.962912	-11.857	9.74358e-31	3.55472e-29	57.4987
FAM63A|7537|AA	-0.101216	0.844943	-11.9057	1.12505e-30	4.09462e-29	57.3958
DNAJB2|57675|RI	0.0901611	0.28668	11.846	1.09531e-30	3.99277e-29	57.3824
ABI1|11038|ES	0.224502	0.641727	11.8461	1.10717e-30	4.03277e-29	57.3722
ACOT9|88694|ES	0.228201	0.575632	11.8473	1.12782e-30	4.1014e-29	57.3549
RAD51|30020|ME	0.0907583	0.0607654	11.8357	1.29137e-30	4.69243e-29	57.2702
ZNF655|80662|AT	-0.142394	0.494495	-11.8297	1.30295e-30	4.72709e-29	57.2099
ZNF655|80663|AT	0.142394	0.505505	11.8297	1.30299e-30	4.72709e-29	57.2099
BOC|66193|AT	0.0623397	0.904427	11.8251	1.36878e-30	4.95812e-29	57.1609
BOC|66194|AT	-0.0623402	0.0955736	-11.8251	1.36886e-30	4.95812e-29	57.1609
CFLAR|56792|AT	-0.049584	0.213212	-11.8148	1.52794e-30	5.52991e-29	57.0516
TNNI1|9375|AT	0.0549127	0.0169683	11.813	1.56293e-30	5.64755e-29	57.0292
TNNI1|9376|AT	-0.0549127	0.983032	-11.813	1.56293e-30	5.64755e-29	57.0292
LYRM2|77009|AT	0.0113829	0.0139386	11.8102	1.60437e-30	5.79271e-29	57.0031
OSBPL1A|44876|AP	-0.192157	0.576389	-11.8096	1.63933e-30	5.9142e-29	56.9823
OSBPL1A|44877|AP	0.192635	0.422839	11.8094	1.64287e-30	5.92228e-29	56.9801
UNG|24278|AP	0.186093	0.764238	11.8055	1.69714e-30	6.10882e-29	56.9475
UNG|24277|AP	-0.186093	0.235762	-11.8055	1.6973e-30	6.10882e-29	56.9474
RCC1|1387|AP	-0.153172	0.302358	-11.801	1.76993e-30	6.36164e-29	56.9055
RCC1|1386|AP	0.153171	0.697642	11.801	1.77035e-30	6.36164e-29	56.9053
NGLY1|63754|ES	0.0805439	0.877632	11.8003	1.78317e-30	6.40264e-29	56.8981
CADM1|18851|ES	-0.150303	0.26919	-11.8028	1.79917e-30	6.45497e-29	56.8945
METTL6|63574|AT	0.0757833	0.259727	11.7873	2.04729e-30	7.33938e-29	56.7609
CNTNAP3|86468|AT	0.0943212	0.0962437	11.8087	2.08997e-30	7.48647e-29	56.7497
GNG7|46615|AP	0.0712142	0.0307069	11.831	2.43226e-30	8.6852e-29	56.633
GNG7|46614|AP	-0.0712142	0.969293	-11.831	2.43226e-30	8.6852e-29	56.633
LMNA|8182|RI	-0.00301798	0.998344	-11.7745	2.34506e-30	8.3936e-29	56.626
ANKMY1|58252|AT	-0.175147	0.555986	-11.7744	2.34794e-30	8.39729e-29	56.6247
YWHAZ|84722|AP	0.0317044	0.0412554	11.7626	2.67031e-30	9.52774e-29	56.497
C2CD5|20734|ES	0.0954993	0.0871148	11.7631	2.73467e-30	9.74972e-29	56.4784
HSD17B7|8758|AA	-0.100601	0.848658	-11.7574	2.84613e-30	1.01391e-28	56.434
PPM1F|61261|AT	0.059188	0.814996	11.7557	2.86345e-30	1.01929e-28	56.4275
PPM1F|61262|AT	-0.0591871	0.185004	-11.7556	2.8685e-30	1.02028e-28	56.4258
CCAR2|83039|RI	0.0884136	0.0918007	11.7471	3.15533e-30	1.12143e-28	56.3313
TUBA1C|21545|AT	0.00122209	0.00104126	11.7403	3.37232e-30	1.19761e-28	56.265
TUBA1C|21544|AT	-0.00122191	0.998959	-11.7385	3.43796e-30	1.21997e-28	56.2458
SARNP|22251|AT	0.0984152	0.330505	11.7307	3.7353e-30	1.32444e-28	56.1634
PNKD|57462|AT	0.174703	0.742719	11.7298	3.76843e-30	1.3346e-28	56.1547
PNKD|57463|AT	-0.174703	0.25728	-11.7298	3.76981e-30	1.3346e-28	56.1543
BCL7C|36194|AT	0.010885	0.0126	11.7277	3.85457e-30	1.36354e-28	56.1322
BCL7C|36193|AT	-0.0108841	0.9874	-11.7271	3.87705e-30	1.37042e-28	56.1264
USP53|70462|ES	0.196716	0.532745	11.7762	4.19302e-30	1.47637e-28	56.0868
CCDC28B|1561|AT	-0.0745936	0.922804	-11.7228	4.05968e-30	1.43386e-28	56.0807
CCDC28B|1560|AT	0.0745928	0.0771962	11.7226	4.06919e-30	1.4361e-28	56.0784
TXNRD1|24098|AP	0.0208782	0.00485599	11.7286	4.13824e-30	1.45934e-28	56.0686
NUDT2|86162|ES	0.132703	0.191029	11.721	4.14915e-30	1.46205e-28	56.0591
ARHGEF4|55356|AT	-0.224815	0.550294	-11.7185	4.24688e-30	1.4931e-28	56.0359
ARHGEF4|55355|AT	0.224815	0.449706	11.7185	4.24711e-30	1.4931e-28	56.0358
ELMSAN1|28310|AP	-0.192983	0.472482	-11.7438	4.6034e-30	1.61664e-28	55.9847
ELMSAN1|28311|AP	0.192981	0.527518	11.7438	4.60565e-30	1.61664e-28	55.9842
LRRC37B|40172|ES	-0.0886421	0.904505	-11.7108	4.62141e-30	1.62092e-28	55.952
TP53I3|52810|ES	-0.0516749	0.913834	-11.709	4.69737e-30	1.64629e-28	55.9357
RNF165|45394|AT	0.250033	0.618419	11.7091	4.70714e-30	1.64776e-28	55.9338
RNF165|45395|AT	-0.250032	0.381581	-11.709	4.70883e-30	1.64776e-28	55.9334
SARNP|22253|AT	-0.099164	0.665475	-11.702	5.06071e-30	1.76954e-28	55.8617
DNAJC2|81185|AT	-0.0728427	0.853718	-11.6915	5.65425e-30	1.97555e-28	55.7515
DNAJC2|81187|AT	0.0728415	0.146282	11.6912	5.66714e-30	1.97853e-28	55.7493
TTC12|18773|AT	-0.121032	0.836386	-11.6939	5.70645e-30	1.99073e-28	55.7437
GART|60430|AT	-0.0816641	0.788799	-11.6902	5.73322e-30	1.99782e-28	55.7377
GART|60431|AT	0.0816639	0.211201	11.6901	5.73558e-30	1.99782e-28	55.7373
CXorf40A|90313|AD	-0.101638	0.821913	-11.6897	5.80833e-30	2.02161e-28	55.7251
ANAPC11|44211|ES	0.0817126	0.662629	11.6871	5.93564e-30	2.06434e-28	55.7034
CSDE1|4334|ES	0.226012	0.40968	11.7141	6.19836e-30	2.15077e-28	55.6768
SPON2|68459|AP	0.0946525	0.080549	11.6883	6.1629e-30	2.14133e-28	55.6718
SPON2|68458|AP	-0.0946523	0.919451	-11.6882	6.16644e-30	2.14133e-28	55.6713
SLC35G1|12570|AT	-0.143533	0.424195	-11.6806	6.34292e-30	2.19925e-28	55.6373
CYHR1|85618|RI	-0.187751	0.494712	-11.67	7.11042e-30	2.46348e-28	55.524
PPP4C|36059|AA	0.0272303	0.063349	11.6688	7.18198e-30	2.48638e-28	55.5139
MAP7D3|90198|AT	0.158194	0.530726	11.664	7.55863e-30	2.61295e-28	55.4631
MAP7D3|90197|AT	-0.158193	0.469273	-11.664	7.55909e-30	2.61295e-28	55.4631
FLAD1|7864|AT	0.0513239	0.0882983	11.6636	7.58737e-30	2.62073e-28	55.4594
ERBB2IP|72263|ES	-0.304684	0.492196	-11.6736	7.79944e-30	2.69193e-28	55.441
MRPL23|13892|AT	0.0593036	0.0162632	11.6783	8.06004e-30	2.77976e-28	55.4273
SLC1A5|50593|AP	0.0117711	0.0109234	11.6532	8.46887e-30	2.91855e-28	55.3502
RBM39|59250|ES	0.149149	0.390743	11.653	8.4883e-30	2.92302e-28	55.3479
TCF12|30789|ES	-0.191602	0.245546	-11.6526	9.54886e-30	3.28575e-28	55.2353
SMIM7|48182|AT	0.0606311	0.108597	11.6372	1.00265e-29	3.44749e-28	55.1824
MXRA8|144|AA	-0.0136084	0.980353	-11.6346	1.02965e-29	3.53764e-28	55.156
LUC7L3|42474|RI	0.194284	0.469843	11.6308	1.07222e-29	3.68113e-28	55.1158
TGFBR3|3739|AP	0.237177	0.361765	11.6295	1.10181e-29	3.77986e-28	55.0893
ADHFE1|84004|AA	-0.239714	0.646908	-11.6469	1.12345e-29	3.85118e-28	55.0778
PAM|72895|ES	-0.0979448	0.785742	-11.6248	1.17137e-29	4.01244e-28	55.0289
SPIN2A|89297|AP	-0.194934	0.802482	-11.6274	1.26696e-29	4.33008e-28	54.9749
SPIN2A|89298|AP	0.194933	0.197518	11.6274	1.26696e-29	4.33008e-28	54.9749
APP|60287|ES	0.0699974	0.0733693	11.6255	1.26622e-29	4.33008e-28	54.9627
CCDC53|106010|ME	0.176961	0.251891	11.6163	1.33295e-29	4.55216e-28	54.9021
UBE2A|89956|AP	-0.0637991	0.920503	-11.6075	1.36956e-29	4.67134e-28	54.8726
UBE2A|89955|AP	0.0637991	0.0794967	11.6075	1.3699e-29	4.67134e-28	54.8724
GFOD1|75388|AT	0.0925114	0.821993	11.6029	1.43665e-29	4.89528e-28	54.8251
GFOD1|75387|AT	-0.0925103	0.178007	-11.6028	1.43859e-29	4.8982e-28	54.8238
PPP2R5C|29320|AT	0.110433	0.40351	11.5992	1.49387e-29	5.08264e-28	54.7863
SCRIB|85500|ES	0.152712	0.256342	11.5928	1.60183e-29	5.44587e-28	54.7171
KCNMA1|12280|AT	0.0333354	0.0302053	11.5896	1.65675e-29	5.62836e-28	54.6836
PDLIM7|74776|AT	0.0144417	0.0169628	11.5845	1.74389e-29	5.91997e-28	54.6326
NFU1|53853|ES	-0.0279401	0.949956	-11.5798	1.83173e-29	6.21353e-28	54.5838
SUN1|78521|AT	0.0075482	0.00845406	11.5791	1.84527e-29	6.25479e-28	54.5765
SUN1|78520|AT	-0.00754722	0.991546	-11.5784	1.85786e-29	6.29275e-28	54.5697
SH3KBP1|88640|AP	0.0748397	0.0356662	11.5893	1.95275e-29	6.60924e-28	54.5384
PLEKHH2|53393|ES	-0.283406	0.618419	-11.6502	2.0943e-29	7.06723e-28	54.5162
TMEM106C|21391|AD	-0.0939671	0.613389	-11.5716	1.99616e-29	6.75111e-28	54.4984
NFIX|47907|ES	-0.061192	0.904868	-11.5713	2.01344e-29	6.80451e-28	54.49
LUC7L|32849|AD	0.141195	0.170271	11.5707	2.03282e-29	6.86489e-28	54.4845
SUN2|62255|AP	0.159285	0.48155	11.5679	2.11101e-29	7.11358e-28	54.4435
TPM1|30984|AT	0.0154112	0.0220063	11.5663	2.11116e-29	7.11358e-28	54.4428
MACF1|1871|AP	0.0589022	0.0174138	11.6091	2.34954e-29	7.89336e-28	54.3819
AP2M1|67841|ES	-0.0767413	0.816113	-11.5582	2.29661e-29	7.73271e-28	54.3591
FAM206A|87150|AT	0.0439799	0.0489028	11.5574	2.31527e-29	7.78509e-28	54.3511
FAM206A|87149|AT	-0.0439793	0.951098	-11.5574	2.31559e-29	7.78509e-28	54.3509
LRRC1|76509|AT	0.0219373	0.0285469	11.5516	2.4623e-29	8.26608e-28	54.2899
IFIH1|55768|AT	-0.0448165	0.93593	-11.5505	2.49647e-29	8.36477e-28	54.2763
IFIH1|55767|AT	0.0448164	0.0640702	11.5505	2.49692e-29	8.36477e-28	54.2762
DCAF6|8881|ES	0.0130926	0.0041118	11.5502	2.49722e-29	8.36477e-28	54.2759
ZKSCAN7|64364|AT	0.154124	0.185744	11.5384	2.82628e-29	9.45472e-28	54.153
ZKSCAN7|64365|AT	-0.154124	0.814257	-11.5383	2.82782e-29	9.45472e-28	54.1524
CTBP2|13410|AP	-0.122432	0.460023	-11.5388	2.82886e-29	9.45472e-28	54.1523
TMUB2|41809|ES	0.187029	0.495531	11.5337	3.05115e-29	1.01902e-27	54.078
ARAP1|17640|AP	0.131316	0.779565	11.5302	3.07721e-29	1.02697e-27	54.0685
FNBP1L|3788|RI	-0.0975349	0.812175	-11.5267	3.19324e-29	1.0649e-27	54.0317
LYRM2|77011|AT	0.0208521	0.0240365	11.5228	3.32461e-29	1.1079e-27	53.9917
RPL18A|48384|ES	-0.274489	0.35601	-11.574	3.57314e-29	1.18985e-27	53.9882
SUN2|62257|AP	-0.1743	0.456214	-11.5161	3.62612e-29	1.20661e-27	53.9061
ARHGAP24|69814|AP	0.24035	0.487112	11.524	3.82043e-29	1.27033e-27	53.8596
AK5|3523|AP	0.310327	0.464935	11.5128	3.94794e-29	1.31177e-27	53.8275
TPD52L2|60172|ES	0.0766342	0.783821	11.506	3.96452e-29	1.31632e-27	53.8168
UBA7|64921|ES	-0.0476798	0.901977	-11.5352	4.18292e-29	1.38681e-27	53.7817
RPS14|74095|AD	-0.0064373	0.0080631	-11.5015	4.1546e-29	1.37842e-27	53.7703
BCAR1|37596|AP	0.0659503	0.0534584	11.4957	4.61321e-29	1.52835e-27	53.6719
TNC|87336|ES	-0.113441	0.943463	-11.4907	5.2112e-29	1.72269e-27	53.5696
RAD23B|87146|AP	-0.0427645	0.961456	-11.4814	5.12451e-29	1.69651e-27	53.5619
RAD23B|87147|AP	0.0427642	0.0385442	11.4812	5.13309e-29	1.69811e-27	53.5602
RNF220|2554|AP	0.0632414	0.0244671	11.4842	5.31448e-29	1.75556e-27	53.5323
DNAJC7|40970|AT	0.0160038	0.0163219	11.4756	5.43971e-29	1.79562e-27	53.5026
DNAJC7|40969|AT	-0.0160036	0.983678	-11.4756	5.44432e-29	1.79583e-27	53.5018
FBXW7|70849|AP	0.227426	0.293242	11.482	5.626e-29	1.85441e-27	53.477
SNX5|58751|RI	0.179408	0.644576	11.4687	5.95581e-29	1.9617e-27	53.4172
RCAN1|60491|AP	-0.160281	0.270435	-11.4595	6.43701e-29	2.11866e-27	53.3354
RPL28|52093|AT	-0.0835756	0.147331	-11.455	6.74202e-29	2.21744e-27	53.2894
PPHLN1|21227|ES	-0.123987	0.563167	-11.4542	6.79631e-29	2.23368e-27	53.2814
CD47|66015|ES	0.0694685	0.887834	11.4639	7.43032e-29	2.43677e-27	53.2243
FLAD1|7869|AA	0.0631779	0.144674	11.4482	7.23531e-29	2.37625e-27	53.2193
TMEM88|39057|AA	-0.171207	0.762034	-11.4535	7.39095e-29	2.42561e-27	53.2012
IFT81|24411|AD	-0.17876	0.596156	-11.4492	7.51974e-29	2.46431e-27	53.1829
SNX14|76924|ES	0.196549	0.524996	11.4393	7.94022e-29	2.60023e-27	53.1269
CDIP1|33755|AP	0.11647	0.179589	11.4358	8.29744e-29	2.71526e-27	53.0836
CAPG|54271|AP	0.187514	0.653158	11.4327	8.52538e-29	2.78766e-27	53.0564
CAPG|54272|AP	-0.187513	0.346842	-11.4326	8.53095e-29	2.78766e-27	53.0558
ATP5G2|22104|AD	-0.00714393	0.994152	-11.4283	8.89648e-29	2.90501e-27	53.014
ATXN2L|35846|ES	-0.20804	0.381311	-11.4296	9.0201e-29	2.94326e-27	53.0092
POLR2J3|81113|ES	-0.209465	0.445536	-11.4258	9.13095e-29	2.97729e-27	52.9882
UBXN11|1254|ES	-0.130141	0.55246	-11.4253	9.25163e-29	3.01448e-27	52.9754
ABCA10|43178|AD	-0.0315375	0.993247	-11.4486	9.93246e-29	3.23168e-27	52.9254
NUDT22|16591|AD	-0.0975107	0.774935	-11.4192	9.88417e-29	3.21827e-27	52.9177
TBC1D7|75374|AT	0.0366701	0.0375453	11.4173	9.97386e-29	3.24282e-27	52.9005
SFXN1|74603|AT	0.017471	0.0220545	11.4017	1.17284e-28	3.81056e-27	52.7395
GPATCH4|8295|AD	0.0489262	0.0657236	11.401	1.1839e-28	3.84373e-27	52.7303
MX1|60669|ES	-0.0491426	0.942129	-11.401	1.21208e-28	3.93241e-27	52.7079
ZNF483|87210|AT	0.0636413	0.074128	11.396	1.24331e-28	4.03086e-27	52.6816
PRKCA|43100|AT	0.15054	0.710757	11.3906	1.31554e-28	4.25915e-27	52.6255
PRKCA|43101|AT	-0.150541	0.289243	-11.3906	1.3156e-28	4.25915e-27	52.6255
FAM26F|77318|ES	-0.188721	0.816626	-11.3934	1.40038e-28	4.52717e-27	52.579
ACTN1|28116|ES	0.00901323	0.00907004	11.3857	1.38325e-28	4.47496e-27	52.5757
COX17|66349|AT	-0.0514918	0.917568	-11.3835	1.41622e-28	4.57511e-27	52.5523
ERMP1|85802|ES	0.0372992	0.0445709	11.3871	1.41941e-28	4.58217e-27	52.5516
MAPKAP1|87583|ES	0.077741	0.712457	11.3802	1.46421e-28	4.72342e-27	52.5192
FGF1|73869|AP	0.272291	0.366741	11.4287	1.49916e-28	4.83275e-27	52.5173
WIBG|22291|AT	0.0667195	0.105283	11.3758	1.53305e-28	4.93616e-27	52.4735
WIBG|22290|AT	-0.0667194	0.894717	-11.3758	1.53341e-28	4.93616e-27	52.4733
LONRF1|82749|AP	0.166252	0.177906	11.4158	1.57908e-28	5.07957e-27	52.4662
PRC1|32530|ES	0.168916	0.314384	11.3745	1.68238e-28	5.40801e-27	52.4658
PMEPA1|59947|AP	-0.102688	0.334544	-11.3636	1.74294e-28	5.59872e-27	52.3462
PLA2G6|62208|ES	-0.250972	0.744709	-11.4038	1.84761e-28	5.93076e-27	52.3437
P2RY6|17681|AP	-0.31767	0.360657	-11.3787	2.3469e-28	7.51224e-27	52.244
SPATS2|21578|AT	-0.0440122	0.884362	-11.3524	1.95199e-28	6.26138e-27	52.2336
SPATS2|21577|AT	0.0440098	0.115638	11.3517	1.96695e-28	6.30493e-27	52.226
NFIB|85879|AP	0.116119	0.0858331	11.3593	1.99503e-28	6.39042e-27	52.2158
SLC35A2|89036|AA	-0.078538	0.834483	-11.333	2.38499e-28	7.62877e-27	52.0347
KDM5C|89194|ES	-0.176368	0.877407	-11.3577	2.50672e-28	8.0125e-27	52.034
SNRNP70|50888|ES	0.0953426	0.0996864	11.3261	2.56148e-28	8.18178e-27	51.9638
HIPK3|14892|AP	-0.0998469	0.851208	-11.3436	2.71163e-28	8.65529e-27	51.9327
INPP5B|1852|AD	-0.277063	0.512771	-11.3732	2.98007e-28	9.47884e-27	51.8715
EXD3|88297|AT	0.093646	0.146411	11.3149	2.87216e-28	9.16128e-27	51.8501
YWHAZ|84732|ES	-0.052924	0.891148	-11.3138	2.90491e-28	9.25921e-27	51.8388
MAPKAP1|87578|AT	-0.0611865	0.102281	-11.3124	2.9493e-28	9.39414e-27	51.8238
MAPKAP1|87579|AT	0.0611859	0.897719	11.3122	2.95313e-28	9.39974e-27	51.8225
MTSS1|85119|ES	-0.199913	0.356494	-11.3484	3.13301e-28	9.95137e-27	51.8135
MYO1C|38306|AP	-0.142367	0.302022	-11.313	3.08481e-28	9.80511e-27	51.7852
IER3IP1|45443|AT	0.038358	0.0844054	11.3051	3.17877e-28	1.00897e-26	51.7493
IER3IP1|45442|AT	-0.0383579	0.915594	-11.305	3.18145e-28	1.00911e-26	51.7485
RREB1|75253|ES	0.176258	0.582477	11.3132	3.24924e-28	1.02989e-26	51.7359
PRPF40A|55608|ES	0.147901	0.726727	11.3095	3.36621e-28	1.06623e-26	51.7207
PAM|72901|ES	0.0619215	0.800739	11.2992	3.37721e-28	1.06896e-26	51.6892
CEBPG|48937|AP	-0.165176	0.771474	-11.2904	3.71583e-28	1.17464e-26	51.5984
CEBPG|48938|AP	0.165175	0.228526	11.2904	3.71625e-28	1.17464e-26	51.5983
MR1|9138|ES	-0.111573	0.517127	-11.2863	3.85589e-28	1.21793e-26	51.5576
PROM2|54496|AA	-0.0318987	0.980089	-11.2767	4.25528e-28	1.34315e-26	51.4597
TBRG4|79586|ES	-0.0586041	0.918726	-11.2758	4.29512e-28	1.35478e-26	51.4505
SEPT9|43716|AP	-0.151403	0.326597	-11.2728	4.43159e-28	1.39686e-26	51.4194
TNC|87351|ES	-0.265268	0.333113	-11.2775	4.48899e-28	1.41397e-26	51.4092
WWP2|37313|AP	0.218803	0.193581	11.2779	4.57901e-28	1.44133e-26	51.3905
PUM2|52774|ES	-0.0985699	0.753431	-11.2666	4.78113e-28	1.5039e-26	51.3446
ARHGEF6|90213|AP	0.242292	0.572852	11.2759	4.80248e-28	1.50957e-26	51.3443
NFIC|46675|AP	0.0750549	0.201033	11.2651	4.8823e-28	1.53269e-26	51.324
NFIC|46676|AP	-0.0750548	0.798967	-11.265	4.88276e-28	1.53269e-26	51.3239
FAM118A|62658|AP	0.12246	0.0561254	11.3283	6.03838e-28	1.88761e-26	51.2567
ESR1|78162|AP	0.169338	0.0872167	11.3038	5.37536e-28	1.68615e-26	51.2492
MRPL55|10146|ES	-0.219837	0.602428	-11.2533	5.55059e-28	1.73991e-26	51.2087
STMN1|1225|AT	0.00246713	0.00241749	11.2479	5.72011e-28	1.79182e-26	51.166
SLC9A3R2|33187|AP	-0.198734	0.4694	-11.2458	5.84314e-28	1.82909e-26	51.1448
STMN1|1226|AT	-0.00246615	0.997583	-11.2429	6.01756e-28	1.88239e-26	51.1156
PC|17134|AP	-0.113321	0.936018	-11.2722	6.16117e-28	1.92368e-26	51.1098
PC|17135|AP	0.113321	0.0639823	11.2722	6.16224e-28	1.92368e-26	51.1096
ZNF451|76578|AT	0.0209774	0.0266231	11.2391	6.26223e-28	1.95355e-26	51.0761
MSTO1|8094|ES	-0.00850934	0.997886	-11.2385	6.29817e-28	1.96341e-26	51.0704
AK5|3522|AP	0.0386715	0.0196495	11.2419	6.46275e-28	2.01334e-26	51.0512
KIAA1468|45699|ME	0.173696	0.483135	11.2314	6.80386e-28	2.11815e-26	50.9939
MRPL19|54157|AT	-0.0660054	0.762747	-11.2302	6.85292e-28	2.13196e-26	50.9866
FAM208A|65354|AA	0.0567055	0.893398	11.2247	7.25553e-28	2.25567e-26	50.9299
PEX11A|32436|AA	-0.0170925	0.990655	-11.222	7.45304e-28	2.31549e-26	50.9032
C12orf73|24076|ES	0.165612	0.530373	11.2218	7.51118e-28	2.33196e-26	50.8957
TXNL4A|46281|ES	0.158152	0.181428	11.2434	8.01397e-28	2.48296e-26	50.8592
TPPP3|37058|AP	-0.0348322	0.969603	-11.2161	7.97925e-28	2.47543e-26	50.8358
TPPP3|37057|AP	0.0348321	0.0303974	11.216	7.98419e-28	2.47543e-26	50.8352
TEX9|30762|AD	0.18567	0.359949	11.2496	8.4247e-28	2.60844e-26	50.8265
C12orf66|22857|AT	0.0996383	0.419481	11.2052	8.85594e-28	2.74009e-26	50.732
C12orf66|22858|AT	-0.0996378	0.580519	-11.2051	8.86367e-28	2.74062e-26	50.7311
TMC6|43761|RI	0.0533069	0.05455	11.2039	9.03878e-28	2.79286e-26	50.7159
NDRG2|26484|AP	0.0717511	0.101956	11.204	9.10033e-28	2.80997e-26	50.7056
PC|17139|ES	0.122176	0.153977	11.2233	9.32275e-28	2.87669e-26	50.6949
THAP6|69538|ES	-0.0635024	0.951756	-11.2046	9.34086e-28	2.88032e-26	50.6811
NFIB|85881|AP	-0.115828	0.91281	-11.208	9.39843e-28	2.89611e-26	50.6767
FRMD6|27514|AP	0.0855661	0.0494413	11.2153	9.85626e-28	3.03513e-26	50.6425
LBR|9987|AP	0.0373206	0.021947	11.2299	1.02176e-27	3.14427e-26	50.6265
LBR|9986|AP	-0.0373195	0.978053	-11.2297	1.02394e-27	3.14884e-26	50.6244
ARHGAP24|69813|AP	-0.233327	0.493433	-11.2018	1.04951e-27	3.22094e-26	50.5692
C11orf63|19191|AT	0.123497	0.721459	11.1887	1.04763e-27	3.21758e-26	50.5651
C11orf63|19192|AT	-0.123497	0.278541	-11.1887	1.04771e-27	3.21758e-26	50.5651
PCSK7|18901|ES	0.0748002	0.108702	11.1839	1.10889e-27	3.40088e-26	50.509
C2orf81|54050|AP	-0.176795	0.584424	-11.1779	1.179e-27	3.61346e-26	50.456
C2orf81|54051|AP	0.176793	0.415576	11.1778	1.18019e-27	3.61467e-26	50.455
SAFB2|46848|AT	-0.0664698	0.905025	-11.1544	1.48645e-27	4.54701e-26	50.2178
SAFB2|46849|AT	0.0664699	0.0949748	11.1544	1.4866e-27	4.54701e-26	50.2177
TIA1|53875|ES	0.225704	0.60244	11.1544	1.53411e-27	4.68917e-26	50.1996
LAIR1|51883|AA	0.108103	0.17281	11.1634	1.57925e-27	4.82388e-26	50.1681
OXR1|84847|AP	0.0645917	0.0241767	11.1466	1.62025e-27	4.94579e-26	50.1325
PXN|24741|AP	0.0385394	0.0404947	11.1456	1.62924e-27	4.96988e-26	50.1268
LRRC1|76508|AT	-0.0362276	0.939477	-11.1452	1.63288e-27	4.97766e-26	50.1245
CASP8|56815|AT	0.0389431	0.0256961	11.1434	1.66316e-27	5.06656e-26	50.1062
CASP8|56816|AT	-0.0389418	0.974304	-11.1431	1.66833e-27	5.07892e-26	50.1032
COX16|28178|ES	0.0341679	0.915633	11.1412	1.70494e-27	5.18687e-26	50.0856
TMEM9B|14285|AP	0.095464	0.205499	11.1405	1.71214e-27	5.20527e-26	50.0774
TMEM9B|14286|AP	-0.0954636	0.794501	-11.1404	1.71328e-27	5.20527e-26	50.0768
AFTPH|53773|ES	-0.0896207	0.258587	-11.1388	1.74671e-27	5.30331e-26	50.0577
SLC48A1|21362|RI	-0.0129137	0.990926	-11.1354	1.80344e-27	5.47188e-26	50.0259
RABL3|66379|ES	-0.0251384	0.977589	-11.134	1.82955e-27	5.5474e-26	50.0116
SMARCC2|22392|ES	-0.224147	0.323123	-11.1574	1.86488e-27	5.65074e-26	50.0037
ORMDL1|56535|AT	0.0287676	0.0423279	11.1316	1.87536e-27	5.67871e-26	49.987
SP110|57862|AT	-0.0942995	0.837913	-11.1312	1.88126e-27	5.68928e-26	49.9839
SP110|57861|AT	0.0942992	0.162087	11.1312	1.88156e-27	5.68928e-26	49.9838
ORMDL1|56536|AT	-0.0287668	0.957672	-11.1312	1.88261e-27	5.68928e-26	49.9832
ARHGEF6|90214|AP	-0.237525	0.419904	-11.1367	1.98025e-27	5.98037e-26	49.9377
TXNL4A|46276|ES	0.0297615	0.046236	11.1231	2.04364e-27	6.16772e-26	49.9017
DUSP23|8410|AP	-0.151055	0.438639	-11.1395	2.14242e-27	6.45998e-26	49.8839
DUSP23|8409|AP	0.151054	0.561361	11.1394	2.14332e-27	6.45998e-26	49.8835
CAST|133752|ES	0.140231	0.801553	11.1762	2.29905e-27	6.92016e-26	49.866
TREM1|76107|AT	0.0369357	0.0214894	11.119	2.29267e-27	6.90554e-26	49.8273
PLEKHB2|55370|AT	-0.00726227	0.980519	-11.1107	2.31677e-27	6.96889e-26	49.7772
PLEKHB2|55369|AT	0.00726237	0.019481	11.1107	2.31878e-27	6.9703e-26	49.7763
RAD52|19643|ES	0.202636	0.249784	11.1687	2.54176e-27	7.6204e-26	49.7546
PALM|46315|ES	0.150878	0.835475	11.1136	2.40452e-27	7.22326e-26	49.7431
EPB41L1|59273|ES	0.193589	0.459399	11.1062	2.42663e-27	7.28486e-26	49.7312
NME1-NME2|42507|AP	0.0769451	0.716193	11.1018	2.53673e-27	7.61037e-26	49.6871
SLC35A3|3858|AP	0.185617	0.645177	11.104	2.61052e-27	7.81745e-26	49.6648
SLC35A3|3859|AP	-0.185617	0.354823	-11.104	2.61092e-27	7.81745e-26	49.6646
MRRF|87470|ES	0.132467	0.309103	11.0948	2.72393e-27	8.15044e-26	49.6165
SH2D4A|82869|AP	0.203656	0.358967	11.1659	3.11046e-27	9.26561e-26	49.6009
SH2D4A|82870|AP	-0.203656	0.641032	-11.1658	3.11091e-27	9.26561e-26	49.6007
SLC39A8|70107|AT	-0.0108377	0.983158	-11.089	2.88895e-27	8.63852e-26	49.5581
SLC39A8|70106|AT	0.0108372	0.0168416	11.0887	2.89794e-27	8.65969e-26	49.555
TTC12|18774|AT	0.104937	0.143714	11.0912	2.90839e-27	8.6852e-26	49.5527
MTMR1|90350|AT	-0.0409467	0.948176	-11.0871	2.94316e-27	8.78325e-26	49.5396
MTMR1|90349|AT	0.0409465	0.0518245	11.0871	2.94517e-27	8.78348e-26	49.5389
PSMG3|78589|AP	0.0738695	0.204729	11.0816	3.11359e-27	9.26751e-26	49.4837
VCAM1|3888|ES	-0.0245931	0.988046	-11.0808	3.1831e-27	9.46822e-26	49.4624
MFSD11|43689|RI	-0.199027	0.637719	-11.0781	3.23965e-27	9.6301e-26	49.4445
TPM1|30983|AT	0.0119143	0.0109336	11.0743	3.35312e-27	9.96091e-26	49.4101
ARAP1|17639|AP	-0.107078	0.157701	-11.073	3.39738e-27	1.00858e-25	49.3971
RHOF|24898|AT	-0.11128	0.680614	-11.0707	3.47491e-27	1.03091e-25	49.3747
RHOF|24897|AT	0.111279	0.319386	11.0707	3.47748e-27	1.03091e-25	49.374
QDPR|68852|AT	-0.00287627	0.997872	-11.0706	3.47942e-27	1.03091e-25	49.3734
PODNL1|47947|AP	-0.276517	0.529611	-11.0819	3.5734e-27	1.05738e-25	49.365
HNRNPF|11322|AP	-0.0734088	0.132741	-11.068	3.57137e-27	1.05738e-25	49.3475
QDPR|68853|AT	0.00287548	0.00212828	11.0671	3.60604e-27	1.06634e-25	49.338
KDM5C|89195|ES	-0.00990895	0.994175	-11.0627	3.82396e-27	1.13004e-25	49.2803
KIAA1217|10993|AP	-0.115731	0.182598	-11.0639	3.8689e-27	1.14258e-25	49.2698
RPL15|63734|AD	-0.0134822	0.0241064	-11.0535	4.13816e-27	1.22131e-25	49.2013
BMP1|82995|AA	0.132241	0.167853	11.068	5.03548e-27	1.48132e-25	49.0839
STX18|68684|AT	-0.0100565	0.990017	-11.0391	4.78448e-27	1.41114e-25	49.0573
STX18|68685|AT	0.0100561	0.00998326	11.0389	4.79367e-27	1.41293e-25	49.0554
RANBP1|61136|AP	0.106884	0.494765	11.0348	4.99504e-27	1.47088e-25	49.0145
RANBP1|61137|AP	-0.106884	0.505235	-11.0348	4.99673e-27	1.47088e-25	49.0142
SLC39A11|43204|AD	0.0711766	0.311296	11.0315	5.1775e-27	1.52212e-25	48.979
CLEC1A|20302|ES	-0.133502	0.938451	-11.0725	5.73422e-27	1.68143e-25	48.9712
FAXDC2|74223|AP	0.282632	0.625306	11.0502	5.66546e-27	1.66449e-25	48.902
CDC14B|86974|AT	0.0688226	0.766869	11.0222	5.67761e-27	1.66602e-25	48.8874
CDC14B|86973|AT	-0.0688227	0.233131	-11.0221	5.67798e-27	1.66602e-25	48.8873
DNAJB12|12092|AD	-0.0659373	0.724932	-11.0195	5.84334e-27	1.71232e-25	48.8589
EIF4A1|38989|RI	0.0227047	0.0309529	11.0186	5.8861e-27	1.72374e-25	48.8516
SHOX|88356|AT	0.0172327	0.022119	11.0164	6.01403e-27	1.76007e-25	48.8302
SHOX|88355|AT	-0.0172325	0.977881	-11.016	6.04043e-27	1.76666e-25	48.8259
RPL34|70304|AD	-0.0200271	0.0272731	-11.0122	6.27579e-27	1.83431e-25	48.7879
DDX59|9335|AT	0.0373392	0.0906757	11.0116	6.316e-27	1.84488e-25	48.7816
BCL7B|79952|ES	0.0316109	0.93328	11.0104	6.39359e-27	1.86635e-25	48.7695
TCF20|62502|ES	0.155919	0.381463	11.0058	6.77449e-27	1.97626e-25	48.7204
KIAA0430|34179|ES	-0.178405	0.733608	-11.033	6.90341e-27	2.01129e-25	48.7147
STXBP1|87640|ES	0.044069	0.0397454	11.0137	6.81767e-27	1.98758e-25	48.7101
PODNL1|47950|ES	0.147919	0.775022	11.0098	7.6228e-27	2.2152e-25	48.6607
FAHD1|33151|AT	-0.029005	0.94843	-10.9979	7.24558e-27	2.10962e-25	48.6453
FAHD1|33150|AT	0.0290034	0.0515693	10.9972	7.29687e-27	2.1232e-25	48.6383
CHORDC1|18260|AP	-0.107726	0.814114	-10.9967	7.34006e-27	2.1344e-25	48.6324
EIF4A1|38990|RI	0.0055319	0.00755757	10.9879	8.02039e-27	2.32925e-25	48.5445
PODNL1|47949|AP	0.287256	0.43437	10.9965	8.42674e-27	2.44257e-25	48.5133
NFASC|9492|AT	0.170749	0.784887	10.9846	8.287e-27	2.40486e-25	48.512
NFASC|9493|AT	-0.170748	0.215113	-10.9845	8.29136e-27	2.40486e-25	48.5115
TRIP10|47081|ES	0.0114713	0.00933026	10.9823	8.52267e-27	2.4688e-25	48.4844
NFATC3|37186|ES	0.0913288	0.288145	10.9764	9.00079e-27	2.60564e-25	48.43
TUBA1C|21541|AP	0.00935842	0.0025513	10.9735	9.26765e-27	2.67951e-25	48.401
TUBA1C|21542|AP	-0.00935842	0.997449	-10.9735	9.26777e-27	2.67951e-25	48.401
RBFOX2|61979|AP	-0.19579	0.510054	-10.972	9.58453e-27	2.76826e-25	48.3684
RBFOX2|61982|AP	0.19579	0.489946	10.9719	9.58692e-27	2.76826e-25	48.3682
FBXW7|70846|AP	-0.23128	0.603726	-10.9737	1.00593e-26	2.90282e-25	48.3273
TMEM180|12954|ES	-0.219468	0.712857	-10.9666	1.03711e-26	2.9909e-25	48.2991
KIF23|31399|ES	0.255345	0.59797	10.9572	1.54932e-26	4.45109e-25	48.174
BIRC5|43864|ES	0.110978	0.152054	10.9257	1.73246e-26	4.96154e-25	48.0708
PDE4DIP|4404|AP	0.0627572	0.0612613	10.9332	1.38802e-26	4.00032e-25	48.0001
ENSA|7495|AT	0.0369644	0.0865761	10.9321	1.40423e-26	4.04447e-25	47.9885
RPL7L1|76196|ES	-0.0447929	0.919219	-10.9498	1.45845e-26	4.19799e-25	47.9686
WDR33|55244|AT	-0.0965562	0.727748	-10.9243	1.51733e-26	4.36471e-25	47.9117
POLB|83711|ES	0.0238488	0.026947	10.9241	1.52157e-26	4.37413e-25	47.9089
COPS8|58098|ES	0.0101732	0.00875071	10.922	1.55264e-26	4.45779e-25	47.8888
GLUL|9152|AD	0.0343478	0.0535267	10.9204	1.57878e-26	4.52999e-25	47.8723
CDK2|22320|ES	0.0147162	0.0114025	10.9196	1.59797e-26	4.58215e-25	47.8605
PLK1|35629|AD	0.0908201	0.0371623	10.8977	2.63562e-26	7.44944e-25	47.8449
ANTXR1|53844|AT	-0.0721556	0.141651	-10.9156	1.65568e-26	4.74465e-25	47.8251
ANTXR1|53845|AT	0.0723994	0.857537	10.9087	1.77347e-26	5.0758e-25	47.7568
PMPCA|88166|AT	0.0223151	0.0292818	10.9054	1.83326e-26	5.24361e-25	47.7239
PMPCA|88165|AT	-0.022315	0.970718	-10.9052	1.83785e-26	5.25343e-25	47.7215
ACOT7|391|AP	-0.226965	0.472699	-10.8954	2.03122e-26	5.80252e-25	47.6223
PTK2|85291|AP	0.13743	0.193854	10.8924	2.10211e-26	6.00126e-25	47.5884
KLC4|76218|AP	0.117131	0.387502	10.8899	2.14044e-26	6.10686e-25	47.5702
KLC4|76221|AP	-0.11713	0.612498	-10.8898	2.14236e-26	6.10847e-25	47.5693
RBM38|59898|ES	-0.0396879	0.955365	-10.8878	2.19578e-26	6.25687e-25	47.5451
ITPR2|20849|AT	-0.00303342	0.999298	-10.8821	2.31444e-26	6.58672e-25	47.4926
ITPR2|20850|AT	0.00303342	0.000702092	10.8821	2.31444e-26	6.58672e-25	47.4926
SHC1|7854|AP	-0.191442	0.456796	-10.8781	2.40938e-26	6.84881e-25	47.4527
SHC1|7855|AP	0.191442	0.543204	10.8781	2.40955e-26	6.84881e-25	47.4527
HPS1|12761|AT	0.0786694	0.831832	10.8762	2.45532e-26	6.97182e-25	47.434
HPS1|12760|AT	-0.0786694	0.168168	-10.8762	2.45589e-26	6.97182e-25	47.4337
PWWP2A|74408|AT	-0.0747965	0.531187	-10.8736	2.51887e-26	7.14614e-25	47.4086
PWWP2A|74409|AT	0.0747956	0.468813	10.8735	2.52266e-26	7.15241e-25	47.4071
ACP5|47747|AP	-0.204686	0.766019	-10.8796	2.62931e-26	7.4399e-25	47.3906
ACP5|47745|AP	0.204685	0.233981	10.8796	2.63061e-26	7.4399e-25	47.3901
TNPO1|72474|AP	0.0887151	0.160147	10.884	2.61047e-26	7.39321e-25	47.3874
TNPO1|72475|AP	-0.088715	0.839853	-10.8839	2.61084e-26	7.39321e-25	47.3873
RBM41|89818|ES	0.169129	0.528452	10.8767	2.75247e-26	7.77486e-25	47.3339
SLC25A19|43434|ES	0.199656	0.615864	10.8841	2.99096e-26	8.43805e-25	47.3088
MROH6|85423|AP	-0.287992	0.625119	-10.8656	3.12495e-26	8.79988e-25	47.2728
MROH6|85424|AP	0.287992	0.374881	10.8656	3.12503e-26	8.79988e-25	47.2728
LIMCH1|69123|ES	0.26413	0.508168	10.9065	3.08367e-26	8.69418e-25	47.244
C2ORF15|54673|AT	-0.0820866	0.223995	-10.8569	2.97568e-26	8.40014e-25	47.2432
TBRG4|79588|AD	-0.064138	0.815407	-10.8507	3.17971e-26	8.94777e-25	47.1776
CASP2|82098|AT	0.00769868	0.00601958	10.8502	3.18149e-26	8.94777e-25	47.1768
CASP2|82099|AT	-0.00769849	0.99398	-10.85	3.18702e-26	8.95777e-25	47.1751
DUSP12|8733|AA	0.118485	0.409191	10.8449	3.39091e-26	9.52496e-25	47.1141
ARL17B|42018|AT	-0.0625738	0.240021	-10.8388	3.5636e-26	1.00039e-24	47.0643
CYB561A3|16163|RI	0.0972988	0.0834983	10.8372	3.63673e-26	1.02028e-24	47.0522
RERE|544|AP	-0.175076	0.430253	-10.8413	3.71553e-26	1.04175e-24	47.026
DMKN|49134|AT	-0.121837	0.326764	-10.836	3.7543e-26	1.05197e-24	47.0176
ARGLU1|26233|ES	0.144176	0.266213	10.8334	3.76928e-26	1.05552e-24	47.0087
ZNF550|52294|ES	-0.1352	0.77767	-10.8324	3.79941e-26	1.0633e-24	47.0007
CORO7|33670|ES	0.106054	0.0740895	10.8485	4.28327e-26	1.19429e-24	46.9998
FGF13|90231|AP	-0.261713	0.759518	-10.8584	3.89708e-26	1.08996e-24	46.9926
PSMD3|40816|ES	0.00642136	0.00634603	10.8293	3.91752e-26	1.095e-24	46.9703
RAD51B|28107|AT	0.183978	0.467237	10.8278	3.98407e-26	1.11292e-24	46.9537
EIF4E2|57999|AT	0.109783	0.278724	10.8241	4.12598e-26	1.15185e-24	46.9189
JTB|7777|RI	-0.0116545	0.981986	-10.8231	4.16732e-26	1.16268e-24	46.909
KLC1|29491|AA	-0.039064	0.0761143	-10.8003	5.2214e-26	1.45498e-24	46.6852
RPS25|19057|ES	-0.118297	0.82849	-10.8648	5.61047e-26	1.56244e-24	46.6474
TNC|87360|ES	-0.174673	0.218798	-10.8124	5.83488e-26	1.62393e-24	46.5859
RTKN|54056|AP	-0.0890074	0.915506	-10.7868	6.00806e-26	1.67062e-24	46.5502
RTKN|54057|AP	0.0890069	0.0844945	10.7868	6.00997e-26	1.67062e-24	46.5499
PLEKHG5|466|AP	0.158464	0.154927	10.8495	6.31436e-26	1.75308e-24	46.544
STAU2|84155|AT	-0.185409	0.615205	-10.7843	6.1198e-26	1.70011e-24	46.5277
GMPR2|26912|AP	-0.108296	0.614842	-10.7807	6.34126e-26	1.75927e-24	46.4924
GMPR2|26913|AP	0.108296	0.385158	10.7807	6.34439e-26	1.75927e-24	46.4919
GALT|86203|ES	-0.0273768	0.975478	-10.7785	6.49851e-26	1.80091e-24	46.4682
MATR3|96940|ES	-0.15506	0.568532	-10.8107	6.9262e-26	1.91476e-24	46.4591
EFNA1|7939|ES	-0.0306283	0.973676	-10.7739	6.78333e-26	1.87869e-24	46.4255
SRRM1|1128|ES	0.127742	0.67779	10.7737	6.8416e-26	1.89368e-24	46.4173
YWHAE|38295|ES	0.0773423	0.891015	10.7722	6.90239e-26	1.90934e-24	46.4083
FAM47E|69609|ES	-0.122476	0.860509	-10.7946	7.10149e-26	1.96202e-24	46.3919
MCU|12099|AP	-0.0833748	0.932819	-10.8034	7.58748e-26	2.08924e-24	46.3737
MCU|12100|AP	0.0833747	0.0671809	10.8034	7.58956e-26	2.08924e-24	46.3734
SMAGP|21827|AP	0.14826	0.327395	10.7704	7.19476e-26	1.98658e-24	46.3682
CTNNB1|64251|AA	0.0950345	0.626179	10.7672	7.25218e-26	2.00122e-24	46.3592
TMEM214|52922|RI	-0.00227191	0.998445	-10.7665	7.30017e-26	2.01324e-24	46.3527
C12orf76|24403|AT	-0.091417	0.372259	-10.7655	7.37438e-26	2.03247e-24	46.3426
SORBS2|71387|ES	-0.174853	0.835646	-10.8036	7.8639e-26	2.16084e-24	46.3153
CREM|11229|AP	-0.147505	0.349754	-10.7623	7.61289e-26	2.0944e-24	46.311
SNRNP70|50886|ES	0.164727	0.26073	10.7621	7.6242e-26	2.09624e-24	46.3096
ECHDC2|3034|ES	0.0796897	0.0922956	10.7674	7.87796e-26	2.16339e-24	46.2811
AGAP3|82350|AP	0.00809094	0.00473255	10.7584	7.9143e-26	2.17206e-24	46.2725
LOH12CR1|20505|AP	-0.162377	0.645723	-10.7579	7.99745e-26	2.19223e-24	46.2625
LOH12CR1|20506|AP	0.162377	0.354277	10.7579	7.99745e-26	2.19223e-24	46.2625
INTS8|84574|ES	0.0206261	0.0218075	10.7538	8.28154e-26	2.26873e-24	46.2275
GRB7|40698|ES	-0.0733762	0.900979	-10.7509	8.83974e-26	2.41873e-24	46.223
FIBP|16938|AD	-0.0354542	0.161233	-10.7494	8.64728e-26	2.3675e-24	46.1846
KDM6A|88881|ES	-0.0786721	0.94004	-10.7675	8.89982e-26	2.43371e-24	46.1777
TMEM5|22852|ES	0.119882	0.316643	10.746	8.96483e-26	2.45001e-24	46.1489
LDB1|12935|AP	0.135906	0.56881	10.7336	1.01128e-25	2.76071e-24	46.0293
LDB1|12934|AP	-0.135906	0.43119	-10.7335	1.01139e-25	2.76071e-24	46.0292
CDC25B|58600|AP	-0.104828	0.873771	-10.733	1.01693e-25	2.77371e-24	46.0238
CDC25B|58601|AP	0.104828	0.12623	10.7329	1.01737e-25	2.77371e-24	46.0233
LIMS1|54888|AT	0.0228664	0.0259038	10.7325	1.02135e-25	2.7829e-24	46.0195
HS2ST1|3691|AT	-0.0698442	0.835956	-10.727	1.07907e-25	2.93839e-24	45.9649
COPS3|39470|AA	0.0345872	0.0607728	10.7262	1.08791e-25	2.9607e-24	45.9568
SPATS2|21579|ES	0.0433442	0.0424259	10.7184	1.17974e-25	3.20869e-24	45.8766
CACYBP|9039|AP	0.0343241	0.0689127	10.7175	1.18537e-25	3.22206e-24	45.8717
KIF23|31390|AP	-0.194722	0.680097	-10.7125	1.27864e-25	3.47351e-24	45.8261
TRIM65|43525|ES	-0.0941749	0.806043	-10.7432	1.32144e-25	3.58762e-24	45.8009
NDUFB2|82020|AT	-0.0585174	0.903857	-10.7053	1.33632e-25	3.62585e-24	45.7528
SPEG|57696|AT	0.0970756	0.179753	10.7008	1.39743e-25	3.78941e-24	45.7084
SPEG|57699|AT	-0.097075	0.820247	-10.7007	1.39853e-25	3.79013e-24	45.7076
CDC37|47515|ES	0.00619885	0.00594661	10.6924	1.51736e-25	4.10971e-24	45.6267
FLT1|25556|AT	-0.0937885	0.270934	-10.6916	1.52966e-25	4.14057e-24	45.6187
SLC16A3|44300|AP	-0.241607	0.335701	-10.6901	1.55212e-25	4.19886e-24	45.6042
ZNF232|38656|RI	0.142792	0.36014	10.6915	1.56319e-25	4.22628e-24	45.5982
TYROBP|49313|AA	0.0533448	0.0600022	10.6885	1.63699e-25	4.42318e-24	45.5611
PQLC3|52674|ES	0.0883828	0.825851	10.682	1.68762e-25	4.55728e-24	45.5214
EEF1B2|57143|RI	0.0740993	0.838226	10.6814	1.6905e-25	4.56235e-24	45.5195
NADK2|71810|ES	0.100694	0.168217	10.6783	1.79095e-25	4.83056e-24	45.4635
DTNA|45088|AP	0.0688777	0.0322034	10.7353	1.86114e-25	5.0169e-24	45.4621
DTX3|22658|RI	0.0741324	0.104057	10.6725	1.89477e-25	5.10454e-24	45.4195
RPL7|84147|RI	-0.00754855	0.0118312	-10.6686	1.91795e-25	5.16392e-24	45.3943
CUTC|12778|ES	0.102696	0.768374	10.6683	1.93429e-25	5.20481e-24	45.3862
RNF220|2555|AP	-0.0673051	0.97104	-10.6705	1.9787e-25	5.32116e-24	45.3697
FGF13|90232|AP	0.257111	0.238594	10.6909	2.0141e-25	5.41316e-24	45.3627
KLHDC4|37947|AT	0.114709	0.343547	10.6544	2.20324e-25	5.91801e-24	45.2567
PXN|24742|AP	-0.149974	0.555045	-10.6545	2.2063e-25	5.92271e-24	45.2554
RPL30|84638|AD	0.00335922	0.00879649	10.6533	2.22755e-25	5.97624e-24	45.2458
KLC2|16992|RI	0.0562748	0.0602634	10.6523	2.25396e-25	6.04352e-24	45.2342
FAR2|20923|AP	0.058481	0.0122129	10.6883	2.38122e-25	6.36262e-24	45.2314
FAR2|20922|AP	-0.0584801	0.987787	-10.6883	2.38138e-25	6.36262e-24	45.2313
ACOT8|59624|AA	0.0885651	0.190515	10.6507	2.29559e-25	6.1515e-24	45.2162
WDR62|49337|RI	0.163544	0.776567	10.6498	2.3113e-25	6.18995e-24	45.2093
RNASEH2B|25926|AT	-0.0973461	0.530856	-10.6474	2.36042e-25	6.31431e-24	45.1883
RNASEH2B|25927|AT	0.097346	0.469144	10.6474	2.36052e-25	6.31431e-24	45.1883
ABI1|11036|ES	0.105361	0.0370161	10.6725	2.73651e-25	7.2986e-24	45.1805
ARAF|88921|AT	-0.0204152	0.962423	-10.641	2.51281e-25	6.70984e-24	45.1263
ARAF|88922|AT	0.0204143	0.0375772	10.6406	2.52315e-25	6.7335e-24	45.1222
ABI1|11037|ES	0.156857	0.7864	10.6298	2.80448e-25	7.47549e-24	45.0173
LAMTOR5|4112|AP	0.0148021	0.0162445	10.6296	2.81171e-25	7.49035e-24	45.0148
LAMTOR5|4113|AP	-0.0148011	0.983755	-10.6288	2.8322e-25	7.54052e-24	45.0076
CAD|52954|ES	-0.0322555	0.980047	-10.631	2.86376e-25	7.62008e-24	45.0021
CLCN6|686|AT	0.0704749	0.72032	10.6241	2.96595e-25	7.88739e-24	44.9618
YY1AP1|8104|AA	-0.0752476	0.602839	-10.6226	3.00904e-25	7.99729e-24	44.9475
ENDOV|44053|AT	-0.169302	0.371712	-10.6156	3.22388e-25	8.56327e-24	44.8791
CD300LG|41725|AT	0.0458809	0.0328329	10.6132	3.30159e-25	8.76456e-24	44.8554
BCAP29|81361|ES	-0.0519217	0.121384	-10.613	3.31178e-25	8.78647e-24	44.8525
GTF2IRD2|80091|AT	0.12677	0.552683	10.6064	3.52612e-25	9.34968e-24	44.7902
TOR2A|87659|RI	0.0763984	0.118016	10.6012	3.7119e-25	9.83653e-24	44.7392
XXYLT1|68172|AP	0.0557145	0.0199433	10.6038	3.79905e-25	1.00558e-23	44.7265
COPS8|58099|ES	0.0344505	0.0542479	10.6	3.76232e-25	9.96434e-24	44.7259
SYT15|11433|AT	0.110077	0.577824	10.5967	3.87651e-25	1.02489e-23	44.6962
SYT15|11435|AT	-0.110077	0.422176	-10.5967	3.87654e-25	1.02489e-23	44.6962
RIF1|55572|ES	0.119838	0.691398	10.5984	3.90032e-25	1.03058e-23	44.6912
TRIP10|47084|ES	0.0291182	0.022377	10.5888	4.20452e-25	1.11031e-23	44.6158
LARP1B|70566|AT	0.0956074	0.552313	10.5869	4.26745e-25	1.12627e-23	44.6009
EIF5A|38907|AP	-0.0834151	0.73172	-10.5836	4.40518e-25	1.16195e-23	44.5694
RALGDS|88013|AP	0.139713	0.450687	10.5832	4.49698e-25	1.18548e-23	44.5497
ARRB1|17833|ES	0.105535	0.324755	10.5811	4.52423e-25	1.19197e-23	44.543
MND1|70870|ES	0.121491	0.234044	10.576	5.21966e-25	1.372e-23	44.5219
SVEP1|87186|AT	-0.135984	0.167596	-10.576	4.74565e-25	1.24958e-23	44.4955
CTSL|86776|AT	-0.0036224	0.996658	-10.5682	5.12161e-25	1.34759e-23	44.4199
CTSL|86775|AT	0.0036224	0.00334226	10.5682	5.12382e-25	1.34759e-23	44.4194
SPHK1|43582|AP	0.0597653	0.0350182	10.5709	5.33424e-25	1.40131e-23	44.4028
FLT1|25558|AT	0.0928127	0.72765	10.5639	5.34249e-25	1.40267e-23	44.378
SMN2|72411|ES	-0.0188125	0.967677	-10.5803	5.64832e-25	1.47783e-23	44.3615
TULP3|19736|ES	0.0137718	0.00700563	10.5681	5.56327e-25	1.45894e-23	44.3458
RHOT1|40187|ES	0.113199	0.390811	10.5615	5.53264e-25	1.45175e-23	44.3439
MEF2BNB|48603|AT	-0.103539	0.184747	-10.5583	5.63875e-25	1.47783e-23	44.3245
TFDP1|26393|ES	-0.0255111	0.946642	-10.5582	5.6471e-25	1.47783e-23	44.323
MEF2BNB|48602|AT	0.103537	0.815253	10.5582	5.64822e-25	1.47783e-23	44.3228
PDLIM3|71367|ES	0.0328619	0.0333107	10.5601	5.72423e-25	1.49684e-23	44.3111
ZNF846|47402|ES	-0.0982487	0.895383	-10.5545	5.87393e-25	1.5351e-23	44.2841
FAM213B|290|AA	0.0835946	0.586587	10.554	5.92817e-25	1.54838e-23	44.2831
AMZ2|43129|ES	-0.0475952	0.882893	-10.5498	6.12693e-25	1.59937e-23	44.2421
KIF23|31389|AP	0.190461	0.311304	10.5462	6.50997e-25	1.69449e-23	44.2114
ST3GAL4|19394|AP	0.103647	0.239653	10.5464	6.42153e-25	1.67531e-23	44.2001
LIMK2|61836|AT	0.0421506	0.805737	10.5444	6.45682e-25	1.68355e-23	44.1901
LIMK2|61835|AT	-0.0421499	0.194263	-10.5443	6.46675e-25	1.68518e-23	44.1885
TCEB2|33302|RI	-0.0625654	0.938685	-10.5442	6.47073e-25	1.68525e-23	44.1879
ATP5H|120235|ES	0.17495	0.414752	10.5812	6.88205e-25	1.78886e-23	44.1839
LRTOMT|17537|ES	0.0672047	0.0621856	10.5463	6.6379e-25	1.72681e-23	44.1649
IDH3A|32015|ES	-0.0186527	0.977148	-10.5378	6.88432e-25	1.78886e-23	44.1265
HSPB7|785|AP	-0.194466	0.247537	-10.5654	7.11346e-25	1.84629e-23	44.1091
HSPB7|786|AP	0.194466	0.752463	10.5654	7.11348e-25	1.84629e-23	44.1091
CTNND1|101761|ES	-0.312745	0.563525	-10.5668	1.00078e-24	2.57982e-23	44.0903
RPL32|63471|AA	0.00112758	0.00208435	10.5339	7.14904e-25	1.85446e-23	44.0891
FAM131A|67935|ES	-0.0795605	0.981303	-10.5511	1.07634e-24	2.76989e-23	44.0568
WWP2|37311|AP	-0.206996	0.787345	-10.5361	7.48034e-25	1.93929e-23	44.0475
ZMYM2|25416|RI	0.116619	0.641104	10.5311	7.5883e-25	1.96616e-23	44.0315
PIGO|86233|RI	-0.100718	0.769207	-10.518	8.35062e-25	2.16245e-23	43.935
LIMS1|54889|AT	-0.0233923	0.971379	-10.5174	8.39626e-25	2.17303e-23	43.9296
COMMD4|31843|AT	0.0379893	0.0861667	10.5162	8.49798e-25	2.1981e-23	43.9176
COMMD4|31844|AT	-0.0379889	0.913833	-10.5161	8.50403e-25	2.19841e-23	43.9169
PQLC1|46259|ES	0.0802619	0.807833	10.5098	9.05194e-25	2.33873e-23	43.8551
EMC9|26856|AA	0.10475	0.184415	10.5091	9.1398e-25	2.36009e-23	43.8456
KCNMA1|12279|AT	-0.155295	0.523704	-10.5073	9.28094e-25	2.39517e-23	43.8303
SERPINH1|17868|AP	0.0245891	0.0233086	10.5064	9.33739e-25	2.40837e-23	43.8242
FN1|57392|AA	-0.0218024	0.889229	-10.4977	1.01692e-24	2.61993e-23	43.7395
TCF4|45605|AP	0.0116122	0.00520008	10.4975	1.02076e-24	2.62833e-23	43.7359
DMKN|49138|AT	0.117852	0.668696	10.4939	1.07751e-24	2.77132e-23	43.6871
SNRPB|58543|ES	0.0139643	0.0261695	10.4898	1.09702e-24	2.81791e-23	43.6643
CREM|11238|AT	-0.114453	0.353633	-10.4898	1.09743e-24	2.81791e-23	43.664
ARFGEF1|84089|AT	0.0262644	0.0548546	10.4898	1.09748e-24	2.81791e-23	43.6639
FDPS|8075|AD	-0.069415	0.180248	-10.4896	1.12997e-24	2.89968e-23	43.6442
ANGPT1|84859|AP	-0.209431	0.578138	-10.4884	1.1795e-24	3.02345e-23	43.5954
ANGPT1|84860|AP	0.209431	0.421862	10.4884	1.17953e-24	3.02345e-23	43.5954
FAP|55761|AP	-0.0502949	0.975828	-10.4872	1.26212e-24	3.22241e-23	43.5719
FAP|55762|AP	0.0502941	0.0241716	10.487	1.26467e-24	3.2271e-23	43.5699
PKD1L2|37759|AT	-0.276074	0.359517	-10.4837	1.21806e-24	3.12045e-23	43.5628
RBM47|69089|AP	0.0927594	0.0341842	10.4796	1.23219e-24	3.15131e-23	43.5539
RDH13|52000|AT	-0.0815623	0.631008	-10.478	1.22962e-24	3.14761e-23	43.5512
RDH13|52001|AT	0.0815617	0.368992	10.478	1.23005e-24	3.14761e-23	43.5508
MECR|1426|AA	0.102447	0.346806	10.4778	1.2345e-24	3.15543e-23	43.5473
BRD8|73508|ES	-0.0684542	0.852889	-10.477	1.24193e-24	3.17264e-23	43.5413
CASK|88865|ES	0.172148	0.620635	10.4833	1.34681e-24	3.42708e-23	43.54
CEP78|86656|AT	-0.109112	0.612244	-10.4746	1.27108e-24	3.24164e-23	43.5183
CEP78|86655|AT	0.10911	0.387756	10.4745	1.27302e-24	3.24477e-23	43.5168
MSL1|40845|RI	-0.10412	0.862614	-10.4715	1.30981e-24	3.33668e-23	43.4885
GMPPA|57715|AD	-0.120393	0.447894	-10.4708	1.32716e-24	3.37897e-23	43.4757
DDX11|20969|ES	-0.0431359	0.958805	-10.4626	1.43024e-24	3.63734e-23	43.4014
SH3BP2|68594|AP	-0.128118	0.182565	-10.4581	1.54476e-24	3.92418e-23	43.3345
TBC1D7|75375|AT	-0.0591612	0.915198	-10.4551	1.53485e-24	3.90119e-23	43.3313
BCAR3|3795|AP	0.243516	0.448773	10.4591	1.55278e-24	3.94236e-23	43.3223
KIF16B|58720|AT	0.136373	0.73932	10.4506	1.60383e-24	4.06776e-23	43.2877
KIF16B|58721|AT	-0.136373	0.26068	-10.4506	1.60396e-24	4.06776e-23	43.2876
COX6C|84675|AP	-0.135109	0.232782	-10.4504	1.60729e-24	4.07392e-23	43.2855
CHPF|57720|AT	-0.0225227	0.959482	-10.4484	1.63862e-24	4.15055e-23	43.2664
CHPF|57721|AT	0.0225225	0.0405178	10.4483	1.63935e-24	4.15055e-23	43.2659
KIAA0430|34178|ES	-0.0734841	0.906184	-10.4547	1.67783e-24	4.24324e-23	43.2551
CPNE1|59205|AD	0.1176	0.621752	10.4487	1.6746e-24	4.23743e-23	43.254
C2ORF15|54671|AT	0.0789144	0.77046	10.4458	1.67887e-24	4.24351e-23	43.2423
NME1|42502|AA	0.0094529	0.0094603	10.4444	1.7051e-24	4.30743e-23	43.227
LETMD1|21780|ES	-0.176944	0.778682	-10.4546	1.79834e-24	4.53791e-23	43.1859
DCAF6|91278|ME	0.19419	0.540481	10.4449	1.79229e-24	4.52517e-23	43.1804
GABARAP|38865|RI	-0.0692618	0.949558	-10.4358	1.84976e-24	4.66506e-23	43.1462
PIP5K1A|7580|ES	0.0610874	0.0877068	10.4385	1.90891e-24	4.8089e-23	43.1218
ST6GALNAC6|87681|AP	0.0826573	0.0816886	10.441	1.91037e-24	4.80989e-23	43.1184
ST6GALNAC6|87679|AP	-0.0826569	0.918311	-10.4409	1.91142e-24	4.80989e-23	43.1179
CCDC66|65341|AT	-0.0916001	0.29566	-10.4326	1.90828e-24	4.8089e-23	43.1153
TMED10|28488|ES	0.00547009	0.0038631	10.4297	1.96183e-24	4.93402e-23	43.0878
SEC11A|32319|ES	0.1776	0.424692	10.4275	2.11391e-24	5.31356e-23	43.0284
POLD4|17172|AD	-0.0564594	0.849552	-10.4191	2.17751e-24	5.47039e-23	42.9845
PPIE|1902|AT	0.0732846	0.184422	10.4186	2.18433e-24	5.4845e-23	42.9813
SMARCA4|47608|AP	0.244551	0.29878	10.4407	2.34775e-24	5.88085e-23	42.9607
SMARCA4|47607|AP	-0.24455	0.701221	-10.4406	2.34866e-24	5.88085e-23	42.9603
HINT1|73219|AD	0.0179771	0.0240476	10.414	2.28133e-24	5.72487e-23	42.9382
PAM|72898|ES	0.0860145	0.675488	10.4132	2.3086e-24	5.7901e-23	42.9266
C1orf63|1147|ES	0.207968	0.423195	10.4132	2.31678e-24	5.80743e-23	42.9233
SPOPL|55477|ES	0.0880554	0.163583	10.4222	2.44907e-24	6.12888e-23	42.8874
CCAR1|11956|ES	-0.0405144	0.942081	-10.4037	2.52026e-24	6.30357e-23	42.8394
MUTYH|2595|AP	0.122081	0.588884	10.4004	2.63655e-24	6.59079e-23	42.7954
TSPAN4|13794|AP	0.0714038	0.127241	10.3971	2.70025e-24	6.74632e-23	42.7713
SPATC1L|60904|ES	0.0581941	0.0710229	10.4058	2.76113e-24	6.88704e-23	42.7705
MB21D1|76742|AT	0.0338383	0.0234633	10.3944	2.756e-24	6.88181e-23	42.7507
MB21D1|76743|AT	-0.0338376	0.976537	-10.3942	2.76085e-24	6.88704e-23	42.749
CSAD|21952|ES	0.113369	0.766166	10.3949	2.77909e-24	6.92806e-23	42.7432
SHFM1|80553|AT	0.00369702	0.00315523	10.3874	2.94818e-24	7.34555e-23	42.6839
ZNF814|52353|AT	0.0396417	0.14978	10.3787	3.20541e-24	7.98206e-23	42.6009
SORBS1|12641|ES	0.234179	0.676201	10.3913	3.29841e-24	8.20915e-23	42.5843
ATXN2L|35855|ES	-0.146137	0.240971	-10.3712	3.44966e-24	8.5809e-23	42.5282
MFF|57807|ES	0.129127	0.57727	10.3669	3.59114e-24	8.92793e-23	42.4883
C1QTNF6|62089|AP	-0.0887643	0.956382	-10.3613	4.63554e-24	1.14624e-22	42.4792
C1QTNF6|62088|AP	0.0887641	0.0436184	10.3613	4.63585e-24	1.14624e-22	42.4792
CCNT1|21462|ES	-0.101116	0.889823	-10.383	3.87093e-24	9.60774e-23	42.4416
HEATR2|78511|AP	0.248649	0.59918	10.3605	3.86537e-24	9.59958e-23	42.416
HEATR2|78510|AP	-0.248649	0.40082	-10.3605	3.86553e-24	9.59958e-23	42.4159
TNFRSF19|25465|AP	0.271313	0.563555	10.3813	4.57451e-24	1.13301e-22	42.3214
TNFRSF19|25464|AP	-0.271313	0.436445	-10.3813	4.57483e-24	1.13301e-22	42.3213
ZNF670|10510|ES	0.262301	0.434817	10.353	4.90846e-24	1.20708e-22	42.2934
PQBP1|89030|AD	-0.0679905	0.875667	-10.3478	4.40761e-24	1.09338e-22	42.2902
ERGIC1|74565|ES	0.00752991	0.00868921	10.3454	4.41337e-24	1.09421e-22	42.2838
RPL21|25523|ES	-0.00156664	0.997329	-10.341	4.60323e-24	1.13942e-22	42.2421
EEF1E1|75281|AT	0.0128868	0.0123742	10.34	4.64652e-24	1.14826e-22	42.2328
VPS29|24446|ES	-0.160551	0.386652	-10.3398	4.65532e-24	1.14981e-22	42.2309
FRG1|71414|ES	-0.0624757	0.882705	-10.3575	4.84475e-24	1.19464e-22	42.2102
MAGED1|89145|AP	0.101289	0.163852	10.3377	4.77705e-24	1.17878e-22	42.2056
MAGED1|89146|AP	-0.101288	0.836148	-10.3376	4.77781e-24	1.17878e-22	42.2054
ODF2L|3671|AT	0.103161	0.264581	10.3354	4.8551e-24	1.19655e-22	42.1892
ODF2L|3668|AT	-0.10316	0.735419	-10.3353	4.8599e-24	1.19708e-22	42.1883
PSPH|79773|AP	-0.155809	0.205225	-10.3356	4.87432e-24	1.19957e-22	42.1856
PSPH|79774|AP	0.155809	0.794776	10.3355	4.8753e-24	1.19957e-22	42.1854
FBXL12|47420|ES	0.0979126	0.13493	10.3388	4.91459e-24	1.20793e-22	42.1795
ARMC10|81160|ES	0.0543157	0.849606	10.329	5.16074e-24	1.26775e-22	42.1287
IL15RA|10675|AP	-0.158593	0.329152	-10.3359	5.55363e-24	1.36278e-22	42.0711
IL15RA|10674|AP	0.158589	0.67085	10.3357	5.56322e-24	1.3644e-22	42.0694
EIF4E2|58000|AT	-0.11677	0.667572	-10.3214	5.55327e-24	1.36278e-22	42.056
C5orf58|74485|AT	-0.285439	0.743418	-10.3702	5.91738e-24	1.44351e-22	42.0528
C5orf58|74484|AT	0.285439	0.256582	10.3702	5.91756e-24	1.44351e-22	42.0527
SYNE1|78181|AT	-0.0139155	0.986856	-10.3209	5.57679e-24	1.36699e-22	42.0518
GNAQ|86653|AP	0.0279189	0.00722101	10.324	5.66004e-24	1.38441e-22	42.0434
SLC9A3R2|33188|AP	0.0563997	0.0726609	10.3199	5.63032e-24	1.37937e-22	42.0424
GNAQ|86654|AP	-0.027918	0.992779	-10.3237	5.67767e-24	1.38797e-22	42.0403
CDK7|72310|AP	-0.016918	0.979601	-10.3197	5.64215e-24	1.38085e-22	42.0403
CDK7|72311|AP	0.0169179	0.0203987	10.3197	5.64247e-24	1.38085e-22	42.0402
ZFYVE21|29513|ES	-0.0649926	0.0926478	-10.3179	5.74118e-24	1.40274e-22	42.023
HNRNPA3|56125|RI	0.0109398	0.0183469	10.3162	5.83221e-24	1.42422e-22	42.0074
FUBP1|3544|AA	0.0491073	0.0638133	10.3125	6.04477e-24	1.47375e-22	41.9719
L3MBTL4|44551|AT	0.131625	0.759658	10.3124	6.05193e-24	1.4747e-22	41.9708
L3MBTL4|44550|AT	-0.131625	0.240342	-10.3123	6.05575e-24	1.47484e-22	41.9701
HMGN1|60622|ES	0.0159236	0.0288556	10.3106	6.15415e-24	1.498e-22	41.9541
NREP|72970|AP	0.138742	0.505175	10.3039	6.66867e-24	1.62238e-22	41.8793
COX6C|84673|AP	0.158503	0.734902	10.2936	7.23806e-24	1.75996e-22	41.7933
PARD3|11208|AT	0.124125	0.545068	10.2934	7.25216e-24	1.76244e-22	41.7914
CARD8|50715|ES	-0.119207	0.838898	-10.3018	7.55602e-24	1.8353e-22	41.7611
NOP2|19891|RI	0.159434	0.280945	10.2957	7.8063e-24	1.89407e-22	41.7516
ARHGAP44|39316|ES	0.201922	0.618413	10.3383	7.98874e-24	1.9373e-22	41.7313
CREM|11237|AT	0.112715	0.634575	10.2866	7.74204e-24	1.87948e-22	41.7266
IFT20|39884|ES	-0.104614	0.653918	-10.2789	8.32816e-24	2.01853e-22	41.6542
CASKIN2|43453|AT	0.0120698	0.00706711	10.2783	8.37786e-24	2.0295e-22	41.6483
CASKIN2|43452|AT	-0.0120694	0.992933	-10.2779	8.41252e-24	2.03681e-22	41.6442
HMCES|66715|ES	0.0228664	0.948889	10.275	8.64048e-24	2.09089e-22	41.6177
IFI44|3554|AT	0.0503187	0.088574	10.2726	8.84059e-24	2.13754e-22	41.595
IFI44|3555|AT	-0.0503187	0.911426	-10.2726	8.84268e-24	2.13754e-22	41.5948
CTNND1|15982|ES	0.212805	0.283001	10.3077	9.37029e-24	2.26026e-22	41.5902
FCGRT|50958|AP	-0.15811	0.638336	-10.2716	8.93295e-24	2.15782e-22	41.5847
FCGRT|50957|AP	0.158109	0.361664	10.2715	8.93609e-24	2.15782e-22	41.5843
PPOX|8581|ES	-0.0142599	0.989337	-10.2705	9.02696e-24	2.17861e-22	41.5743
HSD17B7|8759|ES	0.0608814	0.0422206	10.2698	9.68652e-24	2.33407e-22	41.5663
VPS45|7422|ES	0.0218159	0.0309656	10.2632	9.66882e-24	2.33104e-22	41.5062
PKMYT1|33330|AA	0.130154	0.562225	10.258	1.05304e-23	2.52802e-22	41.4958
STAU2|84157|AT	0.178052	0.351764	10.2582	1.01453e-23	2.44331e-22	41.4585
P2RX5|38486|AT	0.211704	0.305977	10.2614	1.02729e-23	2.47144e-22	41.4524
P2RX5|38487|AT	-0.211704	0.694023	-10.2614	1.0273e-23	2.47144e-22	41.4524
EDEM2|59067|ES	0.0917213	0.166951	10.2575	1.03727e-23	2.49411e-22	41.4374
PLEKHG2|49821|AP	-0.116721	0.776709	-10.2585	1.04238e-23	2.50507e-22	41.4333
PLEKHG2|49822|AP	0.11672	0.223291	10.2585	1.04307e-23	2.50542e-22	41.4327
POSTN|114310|ES	0.197948	0.43133	10.2666	1.22489e-23	2.92667e-22	41.4224
RBP7|592|ES	-0.130561	0.201856	-10.2535	1.06283e-23	2.55017e-22	41.4125
ERC1|19659|ES	0.135365	0.806637	10.2718	1.09232e-23	2.61679e-22	41.408
MRPL19|54155|AT	0.0492626	0.12916	10.2519	1.07659e-23	2.58182e-22	41.3997
KLF6|10632|ES	-0.0177959	0.984506	-10.2517	1.07925e-23	2.58683e-22	41.3972
PES1|61780|AP	0.0412294	0.0477392	10.2502	1.09464e-23	2.62083e-22	41.3832
PES1|61779|AP	-0.0412293	0.952261	-10.2501	1.09516e-23	2.62083e-22	41.3827
ATG9A|57634|AP	0.104596	0.390509	10.2504	1.12206e-23	2.68254e-22	41.364
ATG9A|57635|AP	-0.104596	0.609491	-10.2504	1.12213e-23	2.68254e-22	41.3639
RAPGEF4|55990|AP	0.0872357	0.0405851	10.2605	1.25174e-23	2.9861e-22	41.2706
C1orf63|1140|AP	-0.0904003	0.820971	-10.2374	1.23599e-23	2.95162e-22	41.2628
C1orf63|1141|AP	0.0903994	0.179029	10.2373	1.23701e-23	2.9525e-22	41.262
CDK11A|221|ES	0.101022	0.235932	10.2348	1.27398e-23	3.03755e-22	41.237
RPS14|74096|AD	-0.00324348	0.00399607	-10.2341	1.27551e-23	3.03962e-22	41.2316
TRA2A|78977|ES	0.131688	0.297064	10.2258	1.38068e-23	3.2885e-22	41.153
MAP3K4|78357|ES	-0.142512	0.359607	-10.226	1.38222e-23	3.29045e-22	41.1521
PHF14|78801|AT	0.0906368	0.17155	10.2255	1.38367e-23	3.29218e-22	41.1509
PHF14|78800|AT	-0.090636	0.82845	-10.2254	1.38483e-23	3.29322e-22	41.15
BDH1|68297|AP	0.0644196	0.04216	10.2255	1.42151e-23	3.37722e-22	41.1295
BDH1|68298|AP	-0.0644203	0.95784	-10.2255	1.42164e-23	3.37722e-22	41.1294
EIF4A1|38983|AT	0.00791951	0.00675414	10.2224	1.42515e-23	3.38377e-22	41.1216
EIF4A1|38982|AT	-0.00791923	0.993246	-10.222	1.43034e-23	3.39433e-22	41.118
PUM2|52773|AD	-0.0546713	0.176569	-10.2164	1.56049e-23	3.70125e-22	41.0335
PPIE|1901|AT	-0.072779	0.810011	-10.2117	1.57777e-23	3.74029e-22	41.0207
XAF1|38791|ES	0.165026	0.488318	10.2165	1.63275e-23	3.86859e-22	40.9911
GRAMD1A|49013|ES	-0.01522	0.985897	-10.2044	1.6913e-23	4.00525e-22	40.9518
CLCN6|688|AT	-0.0666051	0.270338	-10.2043	1.69256e-23	4.00613e-22	40.9511
SPECC1|39792|AT	0.0826865	0.439417	10.2041	1.69478e-23	4.00798e-22	40.9498
SPECC1|39790|AT	-0.0826865	0.560583	-10.2041	1.6951e-23	4.00798e-22	40.9496
APH1A|7450|ES	-0.167972	0.624105	-10.2505	1.84658e-23	4.35481e-22	40.9418
ZNF677|51700|AT	0.102063	0.220865	10.2026	1.72014e-23	4.06507e-22	40.9351
PPP1R1A|22194|AT	0.199094	0.781419	10.1996	1.79649e-23	4.24215e-22	40.8929
PPP1R1A|22195|AT	-0.199094	0.218581	-10.1996	1.79694e-23	4.24215e-22	40.8926
ASPH|83968|AT	-0.00764952	0.0130403	-10.1959	1.83253e-23	4.32392e-22	40.8723
UTRN|78027|ES	0.106344	0.83135	10.2159	1.99096e-23	4.68557e-22	40.8329
MYO6|76802|ES	0.0949756	0.0733593	10.1911	1.92327e-23	4.5333e-22	40.8246
NUPL2|78961|AT	-0.0488685	0.918863	-10.1886	1.96356e-23	4.62449e-22	40.8039
NUPL2|78960|AT	0.0488686	0.0811374	10.1886	1.96399e-23	4.62449e-22	40.8037
EXOSC10|645|RI	0.0627092	0.0922498	10.1798	2.13328e-23	5.0179e-22	40.7217
GPR56|36577|AP	-0.126326	0.40263	-10.1777	2.17575e-23	5.11516e-22	40.7022
TYMP|62853|AA	0.0671235	0.168565	10.1771	2.24591e-23	5.27192e-22	40.684
PIGL|39425|AT	0.0765064	0.214541	10.1755	2.22241e-23	5.22214e-22	40.6811
NAA60|33518|AP	-0.120522	0.761083	-10.175	2.23279e-23	5.24381e-22	40.6765
HM13|58893|ES	0.198434	0.465678	10.171	2.43655e-23	5.69586e-22	40.6696
BEAN1|36709|AT	0.0577696	0.0376642	10.1737	2.26755e-23	5.31997e-22	40.6614
PDCD10|67560|ES	0.0833557	0.38958	10.1726	2.28787e-23	5.36486e-22	40.6524
RPL17|45481|AP	-0.0712036	0.203665	-10.1692	2.35796e-23	5.52635e-22	40.6224
CTNND1|16006|AD	0.0837596	0.256446	10.1755	2.38613e-23	5.58951e-22	40.6185
FRMD6|27512|AP	-0.0862433	0.929933	-10.1822	2.41671e-23	5.65239e-22	40.614
RPL17|45479|AP	0.0714151	0.795983	10.1677	2.39222e-23	5.60087e-22	40.6081
PIGG|68372|AD	0.112065	0.269057	10.1722	2.41599e-23	5.65239e-22	40.6052
CAPN7|99511|ES	-0.0538551	0.900184	-10.2091	2.73551e-23	6.3816e-22	40.5317
ARHGAP22|11481|AP	0.140445	0.212749	10.1629	2.68024e-23	6.25907e-22	40.5151
DST|76561|ES	0.0726545	0.0735469	10.1582	2.64291e-23	6.17509e-22	40.5099
VEGFA|76329|ES	0.0703524	0.0927661	10.1554	2.70464e-23	6.31283e-22	40.4908
ESAM|19238|ES	-0.0126835	0.988019	-10.1526	2.75966e-23	6.43464e-22	40.4665
CPNE1|59202|ES	0.151077	0.300975	10.1521	2.91499e-23	6.78982e-22	40.4309
FADS2|16294|AT	0.0156937	0.00844167	10.1485	2.86848e-23	6.68492e-22	40.4282
SLMAP|65392|AT	0.0228709	0.0271812	10.146	2.93577e-23	6.83474e-22	40.4052
RALGAPB|59380|AA	-0.123758	0.72558	-10.1614	3.08121e-23	7.16231e-22	40.3919
DIXDC1|18710|AT	0.0977641	0.851489	10.144	2.99317e-23	6.9648e-22	40.386
DIXDC1|18709|AT	-0.0977634	0.148511	-10.1439	2.99473e-23	6.96485e-22	40.3855
RHBDL2|1860|AP	0.200413	0.391478	10.1399	3.11595e-23	7.23937e-22	40.3462
PTK7|76242|AP	0.0735075	0.0806436	10.1393	3.42119e-23	7.94042e-22	40.3169
DBI|55109|AP	0.00391561	0.00442987	10.1309	3.38401e-23	7.85813e-22	40.2643
SLC39A11|43201|AT	0.00990959	0.00776552	10.1285	3.46385e-23	8.03532e-22	40.2412
BCL2|45708|RI	0.132683	0.569393	10.1331	3.62037e-23	8.39412e-22	40.2023
PCNP|65964|AA	0.0861713	0.199384	10.1236	3.62507e-23	8.40074e-22	40.1961
SERPINH1|17866|AP	-0.0534082	0.943964	-10.1194	3.77154e-23	8.7357e-22	40.1569
MAPKAPK2|9592|AA	-0.0528664	0.105863	-10.1163	3.88198e-23	8.98693e-22	40.1283
ZDHHC20|25455|ES	0.0966219	0.180407	10.117	4.3849e-23	1.01357e-21	40.0305
ZNF385A|22179|ES	-0.0293535	0.954556	-10.1055	4.29794e-23	9.94481e-22	40.0274
WNK1|19617|ES	-0.171662	0.235992	-10.1113	4.36913e-23	1.01044e-21	40.0269
ARMC6|48582|AD	-0.111874	0.191961	-10.1055	4.44028e-23	1.02585e-21	40.0128
CNNM2|12985|ES	0.151812	0.402514	10.1183	4.58218e-23	1.0581e-21	39.9782
NR1H3|15694|AP	0.154477	0.197133	10.1055	4.73422e-23	1.09265e-21	39.9409
KLC2|16988|AP	-0.148946	0.67286	-10.0931	4.85491e-23	1.11993e-21	39.9147
ERBB2IP|102012|ME	-0.292821	0.657275	-10.1008	5.22055e-23	1.20123e-21	39.8925
LYRM4|75240|AT	-0.0706228	0.614819	-10.0906	4.94571e-23	1.1403e-21	39.8882
WDR27|78474|ES	-0.200045	0.743009	-10.1003	5.18433e-23	1.1935e-21	39.8611
DGUOK|54002|ES	-0.0342682	0.910955	-10.0892	5.14777e-23	1.18629e-21	39.8501
ST6GALNAC4|87685|ES	-0.0482424	0.929258	-10.0869	5.16203e-23	1.18897e-21	39.8463
CAP2|75432|ES	0.102903	0.866998	10.0808	5.63503e-23	1.29594e-21	39.7611
RPAIN|38689|ES	0.0744801	0.813175	10.0748	5.73642e-23	1.31859e-21	39.7412
TEX30|26216|ES	0.076421	0.854852	10.0735	5.80741e-23	1.33423e-21	39.729
RPS16|49830|AD	-0.00489602	0.979081	-10.0713	5.92325e-23	1.36016e-21	39.7095
ARID4B|10343|ES	-0.0738162	0.874055	-10.0689	6.08112e-23	1.39571e-21	39.6836
RNF146|77449|ES	0.153787	0.438674	10.0761	6.11868e-23	1.40362e-21	39.6817
KIAA0930|62645|AP	0.119558	0.190856	10.0674	6.16576e-23	1.41371e-21	39.6699
TRAPPC1|39078|RI	-0.0844037	0.689557	-10.0644	6.32135e-23	1.44865e-21	39.645
TAF8|76163|AP	0.0895394	0.112017	10.0684	6.43809e-23	1.47416e-21	39.6339
TAF8|76162|AP	-0.0895392	0.887983	-10.0684	6.43917e-23	1.47416e-21	39.6338
POLR2J2|81127|RI	-0.123345	0.494276	-10.0596	6.61274e-23	1.51313e-21	39.6003
KIAA1598|13241|AT	-0.0288246	0.944896	-10.0576	6.73786e-23	1.54099e-21	39.5817
ST3GAL6|65789|AP	0.194261	0.342473	10.0821	7.13325e-23	1.62732e-21	39.5493
POSTN|25677|ES	0.0660528	0.127371	10.0529	7.0496e-23	1.61147e-21	39.537
TRIM14|87031|AT	0.0631796	0.11875	10.0522	7.0954e-23	1.62113e-21	39.5345
TRIM14|87030|AT	-0.063179	0.88125	-10.0521	7.10221e-23	1.62127e-21	39.5336
FAM114A1|69037|ES	-0.132567	0.390856	-10.0573	7.10314e-23	1.62127e-21	39.5323
NADK|225|AP	0.154897	0.495063	10.0521	7.13797e-23	1.62758e-21	39.525
ST7|81563|ES	0.178908	0.541681	10.0478	7.40801e-23	1.6883e-21	39.488
C4orf33|70596|AT	-0.0822927	0.886538	-10.0471	7.43037e-23	1.69197e-21	39.4848
C4orf33|70597|AT	0.0822926	0.113462	10.0471	7.43155e-23	1.69197e-21	39.4846
SERF1B|72405|AT	0.0600091	0.289151	10.0458	7.53527e-23	1.71473e-21	39.471
STXBP5|78057|ES	0.188445	0.474785	10.0696	7.74568e-23	1.76173e-21	39.4657
FNDC3B|67645|AT	-0.0666903	0.113204	-10.031	8.63724e-23	1.96264e-21	39.3356
FNDC3B|67643|AT	0.0666903	0.886796	10.031	8.63765e-23	1.96264e-21	39.3356
[truncated: 43,422 more rows]
