# Supplementary material for: Characterization of alternative splicing events and prognostic signatures in breast cancer
Source: BMC Cancer. 2021 May 22;21:587. doi: 10.1186/s12885-021-08305-6 (PMC8141138; doi:10.1186/s12885-021-08305-6)
Supplement: Supplementary file 2 — Additional file 2: Table S2. AS events significantly associated with OSR3. [file 12885_2021_8305_MOESM2_ESM.xlsx]

## Sheet: Table S2. AS events significant
id	z	HR	HR.95L	HR.95H	pvalue
PARPBP|24031|ES	-4.3195	0.118272	0.0448958	0.311574	1.56383e-05
BRPF3|75960|AA	-4.11797	0.00118217	4.7798e-05	0.029238	3.82217e-05
USH2A|9805|AT	-4.09025	3.99188e-06	1.03317e-08	0.00154236	4.30915e-05
NCOR1|39424|ES	-3.95612	0.00706968	0.000608045	0.0821985	7.61783e-05
UBE2V1|59762|ES	-3.91367	0.00330111	0.000188801	0.0577185	9.09057e-05
PRX|49900|RI	3.9084	4.45894	2.10697	9.43637	9.29109e-05
COPZ1|22159|RI	-3.89825	0.0640534	0.0160877	0.255029	9.68917e-05
ANK3|11845|AP	3.85242	3.45086	1.8376	6.48043	0.000116954
HNRNPM|94942|ES	-3.82124	6.15444e-05	4.25997e-07	0.00889141	0.000132784
ITGB5|100223|ES	-3.8183	2.27221e-08	2.70988e-12	0.000190523	0.000134376
ANK3|11842|AP	-3.80615	0.289267	0.15272	0.5479	0.000141146
PHTF1|4284|RI	3.77357	5.96041	2.35832	15.0643	0.00016093
HSPBP1|52051|AP	3.75014	15.3157	3.67908	63.7577	0.000176738
HSPBP1|52052|AP	-3.73099	0.0147731	0.00161382	0.135234	0.000190732
TCF12|30783|AP	3.67924	7.61686	2.58253	22.465	0.00023393
RPS6KA1|1282|AP	3.61573	11.7164	3.08629	44.4785	0.000299503
CNST|10497|ES	-3.61212	0.00804069	0.000587069	0.110128	0.000303707
TMEM25|19023|AA	-3.60017	0.0464354	0.00873114	0.24696	0.000318004
TMEM25|19017|AA	-3.58134	0.0815131	0.0206716	0.321426	0.000341835
BTN3A2|75630|ES	-3.56595	0.0306803	0.00452051	0.208225	0.000362545
CDCA7|56003|ES	-3.5591	0.00018752	1.66206e-06	0.0211566	0.000372129
SCLY|58203|ES	-3.54741	0.0174408	0.00186219	0.163347	0.000389039
NR1H3|15695|AP	-3.54677	0.146417	0.0506402	0.423341	0.000389982
SUV420H1|17300|ES	-3.50171	0.000682445	1.15356e-05	0.0403733	0.000462291
TCF12|30784|AP	-3.50112	0.144823	0.0490983	0.427178	0.000463301
ARHGAP12|11155|ES	-3.42863	0.0789472	0.0184928	0.337032	0.000606645
HARS2|73762|ES	-3.37894	0.000182697	1.23977e-06	0.0269229	0.000727648
BTN3A2|75634|ES	-3.37738	0.0387023	0.00586369	0.255448	0.000731796
FDFT1|82653|ES	-3.37559	0.276002	0.130704	0.582821	0.000736582
SV2B|32540|RI	-3.36946	0.00657828	0.000353949	0.12226	0.00075316
COPS5|115459|ME	3.3404	5.69146	2.05163	15.7887	0.000836591
RCSD1|8870|ES	-3.33908	0.0343537	0.00474923	0.248499	0.000840574
TDG|24084|ES	-3.33849	0.00112593	2.09175e-05	0.060606	0.000842363
FCGR2B|8681|ES	-3.33427	0.126445	0.0374955	0.426408	0.000855228
POMT1|87937|AD	-3.33084	0.0642943	0.0127899	0.323206	0.000865842
BCL2L11|54967|ES	-3.32037	0.161994	0.0553197	0.474373	0.000898982
EIF4G3|957|AA	3.3131	13.9762	2.93629	66.5238	0.000922689
ENOSF1|44469|ES	-3.30151	0.00733501	0.000396442	0.135713	0.000961669
BCL2L11|54965|ES	-3.29906	0.2741	0.127049	0.591351	0.000970087
FIS1|81055|AD	-3.28383	0.09453	0.0231279	0.38637	0.00102406
DMKN|49190|ES	-3.28202	0.0182434	0.00166982	0.199315	0.00103065
SPOP|42312|ES	-3.2741	0.168279	0.0579044	0.489045	0.00105999
CYP4B1|2832|AT	-3.26144	0.0021555	5.38447e-05	0.0862882	0.00110846
TTC26|81952|ES	-3.24952	0.00497997	0.000203376	0.121942	0.00115598
SLC38A6|27787|AA	-3.24095	0.145014	0.0451102	0.466174	0.00119133
SH3BP2|68591|AP	3.23825	7.66154	2.23399	26.2756	0.00120264
COX6C|98009|ES	-3.22751	0.226759	0.0920912	0.558354	0.00124873
TPM3|257715|ES	-3.21699	0.0554221	0.00951187	0.322924	0.00129545
EYS|76614|AT	-3.2164	0.00881112	0.000492949	0.157493	0.00129812
PNPLA8|81412|AA	-3.17678	0.0635706	0.011612	0.348022	0.00148922
SAFB|46852|AA	-3.17396	0.0247864	0.00252708	0.243113	0.00150373
LPXN|16012|ES	-3.17048	0.00606937	0.000258643	0.142425	0.00152188
PJA1|89360|AA	3.1549	7.63157	2.15921	26.9732	0.00160553
DSCR3|60561|ES	-3.1536	0.150483	0.0463764	0.488293	0.00161272
ENOPH1|69708|AD	-3.15232	0.017021	0.00135238	0.214227	0.00161976
LRP6|20501|AA	-3.14864	2.78638e-08	5.52368e-13	0.00140557	0.00164034
CAMTA2|38638|AA	-3.14533	0.0772839	0.0156754	0.381029	0.00165897
FCF1|28425|AD	-3.13987	0.0152966	0.0011256	0.207877	0.00169025
DAPK2|31077|ES	3.13641	4.23571	1.71853	10.4399	0.00171029
DBF4|80345|AA	3.12679	17079.5	37.9698	7.6827e+06	0.00176724
PUM2|52775|ES	-3.11285	0.00840493	0.000414709	0.170343	0.00185292
ZDHHC20|25453|ES	3.1079	5.77216	1.91077	17.4368	0.00188419
DCAF11|26842|AD	-3.10579	0.00565218	0.000215632	0.148156	0.00189771
EYA2|59706|ES	-3.08566	9.60927e-05	2.69748e-07	0.0342313	0.002031
ZFYVE28|68563|ES	-3.08552	0.00362997	0.000102311	0.128791	0.00203195
KLF11|52654|AP	3.08542	15.5402	2.72021	88.7793	0.00203266
ADAT2|77977|AP	3.07637	3.53776	1.58173	7.9127	0.00209539
MB|119093|ES	-3.07309	0.0615339	0.0103952	0.364248	0.00211857
OBSL1|57731|AD	-3.07263	0.00547324	0.000197479	0.151694	0.00212179
ADAT2|77978|AP	-3.07025	0.283478	0.126772	0.633893	0.00213878
CENPK|72215|ES	-3.07001	0.0305296	0.00329105	0.28321	0.00214049
VPS28|85606|RI	-3.06785	0.273365	0.119369	0.626026	0.00215605
ARSA|62901|AD	3.06496	64.3251	4.4871	922.136	0.00217701
ARHGAP5|27134|ES	3.05647	264.511	7.39688	9458.89	0.00223962
APOC2|50372|AP	-3.05099	0.00821952	0.000376132	0.179619	0.00228085
MEF2A|32713|AP	3.0425	153.094	5.98988	3912.91	0.00234623
ZNF589|64578|ES	-3.03609	0.345042	0.173597	0.685806	0.00239669
PLSCR4|67142|ES	-3.03346	0.0195584	0.00153935	0.248502	0.00241768
GPR116|76429|ES	3.03294	9.709	2.23479	42.1806	0.00242185
RAD21|84981|AP	-3.02935	0.00421305	0.000122386	0.145032	0.0024508
UBXN11|1252|ES	-3.02563	0.0741235	0.0137382	0.399929	0.00248112
ZMYND15|38585|ES	3.01981	152.532	5.83827	3985.09	0.0025293
DAPL1|55687|AT	-3.01965	0.432913	0.25142	0.745422	0.00253066
SMG7|9181|AA	3.016	17.0726	2.70074	107.924	0.00256133
CHTF8|37263|RI	-3.0119	8.43749e-05	1.88468e-07	0.0377737	0.00259619
MOK|29361|AP	-3.01143	0.00788202	0.000337041	0.184329	0.00260019
TOP1MT|85413|AP	-3.01093	2.98612e-05	3.38557e-08	0.0263379	0.00260446
DAPL1|55686|AT	3.00776	2.30008	1.33665	3.95792	0.00263179
PTPN3|87165|AP	-3.00026	0.151622	0.0442161	0.519926	0.00269751
GLG1|234290|ES	-2.99867	0.0511077	0.00731711	0.356971	0.00271157
PELI3|17035|ES	-2.99723	0.106603	0.0246606	0.460825	0.00272447
YIPF3|76290|ES	2.99297	7.1814	1.97477	26.1157	0.00276273
SPAG9|42493|AP	2.98977	8.85679	2.11974	37.0058	0.00279188
PRMT5|26664|ES	-2.98712	5.65675e-05	9.23988e-08	0.0346313	0.00281617
PSMD13|13632|AA	-2.98453	0.421612	0.239105	0.743422	0.00284018
LGMN|29006|ES	-2.98392	0.139304	0.0381665	0.508446	0.00284584
TBC1D30|22868|AP	-2.98252	0.229886	0.0874845	0.60408	0.00285882
ELF1|25724|AA	-2.98212	4.58737e-09	1.51782e-14	0.00138646	0.00286261
NEURL4|38917|ES	2.97762	391.865	7.69572	19953.7	0.002905
TMEM63B|76351|AP	2.97665	10.969	2.26607	53.096	0.00291418
TJP3|46727|AP	2.97535	7.9692	2.03059	31.2757	0.00292651
HNRNPUL1|50039|AD	-2.97495	0.127616	0.0328744	0.495399	0.00293035
PRRX1|8970|ES	-2.97173	0.0445049	0.00571457	0.346603	0.00296128
TBC1D30|22867|AP	2.97007	4.35256	1.64905	11.4883	0.00297729
LDHA|14622|ES	-2.96972	0.085365	0.0168246	0.433127	0.00298067
SSUH2|63061|AP	-2.96853	0.258102	0.105543	0.631181	0.00299225
ACTR3B|82420|ES	-2.96464	0.121402	0.030116	0.489391	0.00303034
MFSD9|54807|ES	2.96227	6.52068	1.88592	22.5457	0.00305375
SRC|59347|AP	2.9531	4.10368	1.60772	10.4745	0.00314602
REPIN1|82240|ES	2.95218	4.91934	1.70824	14.1666	0.00315534
TMEM63B|76352|AP	-2.95073	0.0828728	0.0158486	0.433346	0.00317019
LYST|10361|AP	-2.95004	0.32977	0.157804	0.689135	0.0031773
PICALM|18169|ES	-2.94901	0.0669976	0.0111132	0.403906	0.00318792
SPAG9|42492|AP	-2.94796	0.115642	0.0275565	0.485297	0.00319878
ZNF268|25354|AA	2.94736	1.03611e+07	223.993	4.79269e+11	0.00320499
HAX1|7818|ES	-2.93588	0.210108	0.0741499	0.59535	0.00332601
COL3A1|485139|ES	-2.93411	0.0179955	0.00122921	0.263452	0.00334506
CENPI|89632|ES	-2.93046	0.0533511	0.0075132	0.378845	0.00338462
LYST|10360|AP	2.92807	3.00895	1.43939	6.29002	0.00341068
KIF22|35926|AP	-2.92644	3.09082e-06	6.30723e-10	0.0151463	0.00342863
CNTRL|98213|ES	-2.92563	0.0544846	0.0077565	0.38272	0.00343762
MYL12A|44488|AP	2.92108	6.91614	1.88947	25.3156	0.00348817
MYL12A|44489|AP	-2.9179	0.144828	0.0395544	0.530286	0.00352392
OBSL1|140012|ES	-2.91409	8.80917e-07	7.4543e-11	0.0104103	0.00356728
DUSP10|9881|AP	-2.91202	0.0628539	0.00976194	0.404695	0.00359105
ECHDC2|3035|ES	2.90711	11.7836	2.23371	62.1624	0.00364779
USPL1|25573|ES	2.90504	4.32185	1.6099	11.6022	0.00367206
FRMD6|27515|AD	-2.90343	0.10998	0.0247829	0.488065	0.00369104
UNKL|33078|AP	-2.8933	0.33322	0.158279	0.701519	0.00381212
DUSP10|9880|AP	2.89308	15.5936	2.42529	100.259	0.00381487
ZNF707|85489|ES	-2.8869	0.16278	0.0474618	0.558288	0.00389057
NAT9|43289|RI	-2.88666	0.233772	0.0871404	0.62714	0.00389351
ABCD4|28391|ES	-2.88594	0.036182	0.00379757	0.344731	0.00390241
VPS37A|82796|ES	-2.88568	0.000462401	2.51122e-06	0.0851434	0.00390571
MTRR|71539|ES	2.88508	3.85307	1.54114	9.63322	0.00391311
ETFA|31941|ES	-2.88222	0.0563426	0.0079686	0.398374	0.00394884
ATL2|53253|ES	-2.87798	0.00682144	0.000228401	0.203729	0.00400236
SEC24D|70448|AA	2.87787	21.3442	2.65447	171.625	0.00400372
EFCAB2|10483|ES	-2.87197	0.204269	0.0690957	0.603883	0.00407928
LIN54|69754|ES	-2.87006	0.00420994	0.000100437	0.176464	0.00410392
CDK15|56923|AT	-2.86954	0.00893633	0.000356249	0.224164	0.00411067
ETFA|31939|ES	-2.86697	0.347317	0.168558	0.715653	0.00414426
AK9|77206|RI	-2.8655	0.0475062	0.00591107	0.381799	0.00416347
TOM1L1|42556|ES	-2.85876	0.326791	0.151794	0.703535	0.00425294
GLI4|85407|RI	-2.85631	0.237536	0.0885858	0.636937	0.00428597
IMMP2L|81424|AP	2.85465	20.8499	2.59074	167.796	0.00430846
NXN|38279|AP	-2.85319	0.0457461	0.00549668	0.380722	0.00432829
NTRK3|32369|AT	2.84901	3.70484	1.50483	9.1212	0.00438554
OFD1|88522|ES	-2.84534	0.106561	0.0227918	0.498219	0.00443639
KRTCAP3|53012|AP	-2.83983	0.126487	0.0303604	0.52697	0.00451369
CSDE1|4338|ES	-2.83789	0.198993	0.0652511	0.60686	0.00454122
RNF41|22407|AD	2.83758	12.8239	2.20137	74.7052	0.00454568
C7orf49|81875|AD	-2.8374	0.220848	0.0778074	0.626856	0.00454821
REPIN1|82248|ES	-2.83729	0.117122	0.0266236	0.515242	0.0045498
ELMOD3|54247|AA	-2.83461	0.247931	0.094525	0.650303	0.00458821
TRIQK|84507|ES	-2.83054	0.00535181	0.000143099	0.200154	0.00464693
EDNRA|70787|ES	-2.82933	0.00348713	6.9192e-05	0.175743	0.00466463
PTPN3|87164|AP	2.82786	5.18722	1.65737	16.2349	0.00468602
ATRNL1|13219|AT	-2.82774	0.173378	0.0514665	0.584068	0.00468782
OGG1|63171|ES	-2.82102	0.0752534	0.0124729	0.454029	0.00478714
FAM214B|86240|AP	-2.81941	0.00313537	5.69884e-05	0.172501	0.00481126
TBCA|72605|ES	-2.81811	0.159012	0.044262	0.571251	0.00483079
NTRK3|32368|AT	-2.81676	0.277984	0.114066	0.677458	0.004851
PASK|58327|ES	-2.81153	0.00286726	4.84198e-05	0.16979	0.00493072
TNFRSF13B|39449|AT	-2.81103	0.293598	0.124925	0.690014	0.00493838
SLC29A1|76376|ES	-2.80347	0.000896609	6.63899e-06	0.121089	0.00505565
TMX2|15919|ES	-2.80269	0.137363	0.0342742	0.550517	0.00506788
POLL|12901|AD	-2.79913	0.307853	0.134921	0.702437	0.00512403
VEGFA|76338|ES	2.79852	5.27485	1.6459	16.905	0.00513377
UBXN11|101234|ES	-2.79804	0.132499	0.0321617	0.545863	0.00514144
DCTN1|54042|AP	-2.79776	0.205448	0.0677979	0.622569	0.00514589
TVP23C|39359|AD	-2.79695	0.0110517	0.000470285	0.259715	0.00515875
ATRNL1|13220|AT	2.79428	5.87225	1.69649	20.3263	0.0052015
MTF2|3771|RI	-2.79381	0.00456793	0.000104213	0.200224	0.00520911
OS9|22711|ES	-2.79123	0.0498701	0.0060741	0.409448	0.00525081
FNBP1|87890|ES	2.79025	3.6359	1.46832	9.00334	0.00526669
NABP1|56615|ES	2.78895	3.89252	1.49775	10.1163	0.00528788
CD44|15276|ES	2.78613	10.2182	1.99209	52.4134	0.00533412
BFAR|34095|ES	-2.78411	0.252168	0.0956074	0.665103	0.00536742
BAZ2B|55698|ES	-2.78301	0.107993	0.0225244	0.51777	0.00538572
CLEC3A|37670|AT	2.77934	1.77123	1.18357	2.65066	0.00544687
HARS2|73761|ES	-2.7781	0.114031	0.024646	0.527591	0.00546775
CLEC3A|37671|AT	-2.77769	0.564682	0.377289	0.845149	0.00547463
PCSK7|18902|RI	-2.77751	0.0605714	0.00837466	0.438094	0.00547778
SFXN5|53950|ES	2.77697	43.8889	3.04225	633.162	0.00548675
ADNP|59788|AP	2.77552	3.20154	1.40765	7.28155	0.00551138
COX7A2|76779|ES	2.77423	4.01679	1.50399	10.7279	0.0055333
PKMYT1|33330|AA	-2.77354	0.112682	0.02409	0.527079	0.00554496
USP6NL|10749|AP	2.77352	12.988	2.12146	79.5156	0.00554536
GOLT1B|92984|ME	2.77002	4.21361	1.5229	11.6583	0.00560527
STRN3|27098|ES	-2.7632	0.158675	0.0429951	0.585593	0.00572383
SYT11|8129|ES	-2.76118	1.29832e-07	1.67904e-12	0.0100393	0.00575933
DIP2A|60946|ES	-2.75979	8.19622e-06	2.00139e-09	0.0335656	0.00578387
TNFRSF13B|39450|AT	2.75676	3.23621	1.40416	7.45857	0.00583774
GLS2|22449|ES	-2.75588	0.000523083	2.42573e-06	0.112797	0.00585338
ARTN|2485|AP	-2.75567	0.143547	0.0360917	0.570926	0.00585721
GK|88736|ES	2.75274	4.60921	1.55282	13.6814	0.00590985
FBXL12|47433|AD	2.75134	10.8079	1.98307	58.9042	0.00593527
ERCC8|72170|ES	-2.75091	0.0342092	0.00308851	0.37891	0.00594309
FHL2|54829|ES	-2.75035	0.00738613	0.000223564	0.244024	0.00595316
LTF|64452|AP	-2.75005	0.337581	0.155687	0.731987	0.0059586
SCMH1|2049|ES	2.74987	28.302	2.61239	306.617	0.00596185
USP36|43907|AP	2.74952	7.81433	1.8047	33.8361	0.00596826
MBNL2|26142|ES	-2.74461	0.181507	0.0536609	0.613942	0.00605823
BCL6|68081|AP	-2.73949	0.289857	0.11951	0.703013	0.00615337
ATXN3|28923|AA	-2.73925	3.36643e-08	1.51454e-13	0.00748271	0.00615791
BCL6|68079|AP	2.7364	3.4461	1.42057	8.35975	0.00621155
EFCAB13|42070|AT	-2.73638	0.164298	0.0450628	0.599025	0.00621196
TMCO6|73701|ES	-2.73619	0.0778385	0.012501	0.484669	0.00621557
TJP3|46725|AP	-2.73595	0.148256	0.03777	0.58194	0.00622008
COL3A1|485130|ES	-2.73411	0.0129754	0.000576104	0.292242	0.0062549
KDM4B|46833|ES	-2.72845	0.0471591	0.0052569	0.423059	0.00636327
METTL23|43647|ES	-2.72782	0.153439	0.0399047	0.589997	0.00637551
BCAS1|59836|ES	-2.72762	0.0245541	0.00171131	0.352306	0.00637929
FUBP1|3546|ES	-2.72447	0.00960197	0.000339536	0.271541	0.00644046
SRC|59349|AP	-2.72032	0.276455	0.109476	0.698118	0.0065219
PTPN13|69836|ES	-2.71713	0.153543	0.0397398	0.593243	0.00658515
GGT5|61393|AA	-2.71663	0.00808178	0.000249943	0.26132	0.00659493
FBXW7|70849|AP	2.71564	3.2934	1.3933	7.78474	0.00661477
COL3A1|485088|ES	-2.71558	0.0933874	0.0168693	0.516988	0.00661595
FYN|77272|AP	-2.71537	0.271448	0.105906	0.69575	0.00662015
LETMD1|21773|ES	-2.71222	0.192415	0.058479	0.633108	0.00668343
CPNE5|75991|AP	2.71083	2.10175	1.22843	3.59592	0.00671143
BIN1|55198|ES	2.70945	6.86022	1.70352	27.6267	0.00673947
C7orf49|81873|AD	-2.70789	0.106654	0.0211073	0.538921	0.00677126
EFCAB13|42071|AT	2.70786	5.9551	1.6369	21.6649	0.00677178
GNLY|54377|ES	2.70654	9.80921	1.8773	51.2546	0.00679876
COL3A1|485093|ES	-2.70616	0.015006	0.000716808	0.314142	0.00680673
GBA|8045|ES	-2.70575	0.0014237	1.23435e-05	0.164208	0.00681501
ARHGAP5|27133|ES	2.70326	2.41404e+07	107.148	5.4388e+12	0.00686625
ZBTB7B|115179|ES	2.70199	9.29195	1.84443	46.8113	0.00689262
CHRNA1|56036|AT	-2.70188	0.00344598	5.63454e-05	0.21075	0.00689497
SEC31A|100880|AD	2.70117	94.1519	3.48036	2547.03	0.00690953
FAM184A|77360|AT	2.69826	19.4659	2.25305	168.182	0.00697024
FYN|77269|AP	2.69677	2.8601	1.33258	6.13864	0.00700156
PMS2|97368|ES	2.69676	34.7743	2.6369	458.589	0.00700185
DAP3|8120|ES	-2.69649	0.00275311	3.79261e-05	0.199852	0.00700752
HPS4|61504|RI	-2.69618	0.231987	0.0802034	0.671019	0.00701408
CLIP1|24945|AP	2.69463	4.83433	1.53666	15.2088	0.00704666
LTF|64453|AP	2.69231	2.92757	1.33936	6.39907	0.0070958
NBPF12|7361|ES	-2.69026	0.221409	0.0738149	0.66412	0.00713954
FCHO2|72483|ES	-2.68373	0.00273341	3.67025e-05	0.20357	0.00728059
CDK5RAP2|87385|ES	-2.68209	0.00486192	9.91792e-05	0.238339	0.00731635
PDGFC|70956|RI	-2.68181	0.000524111	2.09827e-06	0.130913	0.00732241
INADL|3243|ES	-2.67991	0.0968191	0.0175525	0.534051	0.00736419
SLC29A1|76370|ES	2.67872	4.43868	1.49166	13.208	0.00739045
RAMP1|58148|AP	2.67703	6.03601	1.61856	22.5097	0.00742788
UVRAG|17885|ES	-2.67364	0.0049836	0.000102254	0.242889	0.0075034
HYAL1|64998|RI	-2.67224	0.0730888	0.0107285	0.497923	0.00753458
MYEF2|30482|ES	-2.66982	0.1261	0.0275761	0.576627	0.00758908
ZNF345|49423|AP	-2.66828	0.14192	0.0338207	0.595529	0.00762406
DGUOK|54012|ES	-2.66533	0.0631482	0.00828322	0.481418	0.00769134
UNKL|33077|AP	2.66221	2.74781	1.30556	5.78331	0.00776298
COL1A2|257689|ES	2.66195	20.1096	2.20659	183.268	0.00776898
NR1H3|15692|AP	2.661	2.75457	1.30597	5.81	0.00779078
EFCAB2|10481|ES	-2.65628	0.204238	0.0632577	0.659415	0.00790073
SEMA4A|8189|AP	2.65367	464.966	4.98084	43404.9	0.00796209
COL8A1|65802|ES	-2.65277	0.119829	0.0249903	0.574583	0.00798331
FUZ|51090|ES	2.64811	7.25093	1.67335	31.4197	0.00809421
AIF1L|87922|AA	-2.6383	0.00659762	0.000158282	0.275007	0.0083324
FAM184A|77361|AT	-2.63446	0.05641	0.00664354	0.478974	0.00842715
LARS|73905|ES	-2.63295	0.00131677	9.44661e-06	0.183545	0.0084647
SRRM1|1133|ES	-2.6324	0.061035	0.00760984	0.489533	0.00847847
ENDOV|44064|ES	-2.63221	0.219684	0.0710719	0.679048	0.0084831
NKG7|51322|AD	-2.6306	6.40238e-06	8.64447e-10	0.0474181	0.00852338
ALPK1|70371|ES	-2.62692	0.0552065	0.00635885	0.479294	0.00861627
C3orf55|67409|AT	2.62686	4.32666	1.45046	12.9063	0.00861756
ZBTB25|27887|ES	-2.62326	0.168285	0.0444413	0.637242	0.00870931
DYRK3|9590|AP	-2.62121	0.069922	0.00956522	0.511132	0.00876176
ZNF346|74702|ES	-2.62099	0.000416186	1.2337e-06	0.1404	0.00876743
DGUOK|54006|ES	-2.6195	0.191041	0.0553672	0.659177	0.00880581
ZCCHC7|86396|ES	-2.61674	0.369925	0.175641	0.779113	0.00887735
FGFR1OP2|20856|ES	2.61494	4.67108	1.4712	14.8307	0.0089243
SLAMF6|8468|ES	-2.61327	0.0317276	0.0023851	0.422054	0.00896815
SERPINA1|29130|ES	-2.6045	0.446236	0.243138	0.818989	0.00920086
MTL5|17330|ES	-2.60335	0.0215321	0.0011971	0.387298	0.00923188
PTBP3|87243|AD	2.60147	7.4194	1.63918	33.5823	0.00928265
PAK6|29960|ES	-2.59982	0.041196	0.00372064	0.456135	0.00932722
ATG4A|89853|ES	-2.59737	1.6848e-05	4.21232e-09	0.0673867	0.00939408
MRPL55|10086|ES	2.59369	50.1983	2.60338	967.923	0.00949508
NPC1|44837|ES	-2.59307	0.000225141	3.93976e-07	0.128658	0.00951228
SENP1|21406|AP	-2.59301	0.148726	0.0352229	0.627986	0.00951395
GIT1|40046|ES	2.59237	3.38734	1.34666	8.52039	0.00953173
AMZ2|43134|ES	-2.59153	0.0884598	0.014131	0.553756	0.00955506
MARCH7|55703|ES	-2.59147	0.000615173	2.29336e-06	0.165014	0.00955668
ELP3|83203|ES	-2.59133	0.00118679	7.27053e-06	0.193723	0.00956047
TRIM29|19150|AP	-2.5903	0.415267	0.213566	0.807462	0.00958924
ATP11C|90245|ES	2.5903	8.7528	1.69538	45.1885	0.00958928
NKRF|89959|AP	2.59003	10.1027	1.75528	58.1476	0.00959663
NKRF|89958|AP	-2.58998	0.0953762	0.0161113	0.564609	0.0095982
BAIAP2|44097|RI	-2.58636	0.150212	0.0357111	0.631836	0.00969958
NAP1L1|23496|ES	-2.58551	0.0921718	0.0151253	0.561685	0.0097236
MINA|65744|AA	-2.58492	0.0722284	0.00984794	0.52975	0.00974022
BBX|66005|AP	2.58136	3893.2	7.31593	2.07178e+06	0.0098413
CD44|15059|ES	2.58101	12.4312	1.83385	84.2683	0.00985114
JDP2|28500|AP	2.57968	4.35031	1.42361	13.2938	0.00988927
RFFL|40233|ES	-2.57695	0.034293	0.00263707	0.445954	0.00996751
KLC1|29481|ES	-2.57435	0.150229	0.0354799	0.636101	0.0100428
ACTG1|44120|RI	-2.57312	0.250411	0.0872177	0.718957	0.0100786
SYK|86821|ES	-2.56758	0.289833	0.11261	0.745965	0.0102412
HENMT1|3942|AP	-2.56742	0.132015	0.0281391	0.619352	0.0102458
ZDHHC20|25455|ES	2.56702	9.06406	1.68418	48.7816	0.0102578
TMEM107|39123|AA	-2.56388	0.0304943	0.00211581	0.439502	0.0103509
CD44|15270|ES	2.55923	13.6012	1.84263	100.396	0.0104903
NSMF|88305|AP	-2.55859	0.176338	0.0466684	0.6663	0.0105098
TMEM63A|10003|ES	-2.55706	0.172255	0.0447411	0.663191	0.010556
ANKRD36|54597|ES	-2.55618	0.26964	0.0987046	0.736602	0.0105827
MTF2|3772|ES	-2.55618	0.0070552	0.000158067	0.314903	0.0105829
ZNF415|51685|ES	-2.55556	0.320083	0.133607	0.766826	0.0106016
TCEB1|84204|ES	-2.5546	0.0110544	0.000348721	0.350421	0.0106309
BCL2L11|54966|AD	-2.55429	0.125607	0.0255662	0.617106	0.0106403
ZNF786|82164|ES	-2.55327	0.37074	0.173092	0.794079	0.0106716
HENMT1|3943|AP	2.55092	7.47223	1.59348	35.0391	0.0107438
STAG1|66937|ES	-2.55036	0.112126	0.0208643	0.602575	0.0107611
ZGPAT|60162|ES	-2.54946	0.217044	0.067066	0.702416	0.010789
TTC23|32613|AA	-2.54904	0.267681	0.0971652	0.737436	0.0108021
USP8|30593|ES	-2.54796	0.000816869	3.44265e-06	0.193826	0.0108354
COPS5|84065|ES	-2.54741	0.0366563	0.00288012	0.466538	0.0108527
NDOR1|88284|AA	-2.5457	0.0418621	0.00363702	0.481832	0.0109058
DERL3|61334|RI	2.5457	4.50792	1.41408	14.3708	0.0109059
DST|76554|AP	2.54466	2.54545	1.23946	5.22754	0.0109385
WDR55|73715|AA	-2.54285	0.128971	0.0266001	0.625319	0.0109952
PDGFC|70954|AD	-2.54264	0.000220132	3.33799e-07	0.145172	0.0110019
ESR1|78163|AP	-2.5412	0.319374	0.132428	0.770232	0.0110474
HAUS2|30191|ES	-2.54023	0.0737249	0.00986053	0.551224	0.0110779
LRRC8A|87789|ES	-2.54023	0.00111404	5.86646e-06	0.211556	0.0110781
LIMD2|42957|AA	-2.53801	0.0687273	0.0086918	0.543437	0.0111485
ADNP|59790|AP	-2.52663	0.266792	0.0957289	0.743538	0.0115162
KHNYN|27003|AD	-2.52528	0.328001	0.138079	0.779153	0.0115606
AKAP2|87177|AP	2.5242	3.13571	1.29106	7.61596	0.011596
PIGG|68375|AD	-2.52292	0.013237	0.000459918	0.38098	0.0116384
ASPH|83976|ES	2.52213	3.42147	1.31544	8.89923	0.0116647
SOGA2|44580|AA	2.519	27.4158	2.08513	360.47	0.0117688
C21orf91|60239|AA	2.51831	1375.67	4.96429	381214	0.0117918
GIGYF2|58021|ES	-2.5183	0.209451	0.0620425	0.707094	0.0117924
HOOK2|47866|ES	2.51812	3.06073	1.2814	7.31079	0.0117984
PCDHA5|73777|AT	2.51655	5.03584	1.4298	17.7365	0.0118511
IMMP2L|81423|AP	-2.51381	0.0667232	0.00808334	0.55076	0.0119434
SH2D4A|82872|ES	-2.51208	0.0150843	0.00057198	0.397805	0.0120023
MIB2|196|ES	-2.51081	0.0407505	0.00335112	0.495538	0.0120454
CRHBP|72560|AT	-2.51023	0.0661635	0.00793906	0.551401	0.0120652
APBB2|101538|ES	-2.50981	0.108324	0.0190953	0.614508	0.0120795
KIAA1191|74644|ES	-2.50935	0.107744	0.0189074	0.613985	0.0120954
FNBP1|87889|ES	2.50437	4.99246	1.41841	17.5723	0.0122671
TCAIM|64362|AA	-2.50348	0.198917	0.0561828	0.704271	0.012298
ATP10D|69178|AA	2.50278	13.1899	1.7497	99.4301	0.0123222
RPLP0|24733|ES	-2.50002	0.253655	0.0865329	0.743541	0.0124188
COPS5|84064|ES	-2.49768	0.102651	0.0172015	0.612574	0.0125007
CSAD|21962|ES	-2.49766	0.085068	0.0123008	0.588302	0.0125016
OCIAD1|69241|ES	-2.49588	0.288385	0.108618	0.765678	0.0125647
RPS21|60075|AA	2.49511	3.12912	1.27719	7.66634	0.0125919
ENOSF1|44471|ES	-2.49474	0.231021	0.0730654	0.730452	0.0126049
TXNRD1|24106|ES	2.49459	11.1183	1.67564	73.7722	0.0126102
CLIP1|24943|AP	-2.49298	0.197072	0.054962	0.706621	0.0126677
KAT7|42322|ES	-2.49274	0.0206555	0.000977691	0.436386	0.0126762
KIAA0319L|1719|AP	2.49253	8.72422	1.58855	47.913	0.0126837
STRN3|101031|ES	-2.4925	0.126455	0.024874	0.642871	0.0126848
CD59|14911|RI	-2.49233	0.000875695	3.45004e-06	0.22227	0.0126908
AIF1L|87911|AP	-2.49105	0.0500396	0.00474166	0.528077	0.0127367
SP140L|57885|AP	-2.49008	0.367948	0.1675	0.808275	0.0127713
TFPI|56495|ES	2.48818	3.95946	1.33928	11.7057	0.0128397
GEM|84552|AD	-2.48532	0.179234	0.0462012	0.695321	0.0129436
PTPLA|10932|AT	2.48459	6.69486	1.49402	30.0003	0.01297
POLL|12904|ES	-2.48198	0.172807	0.0431994	0.691262	0.0130656
CCDC120|89062|AD	2.48094	16.0102	1.79024	143.18	0.0131037
NBPF1|273490|ES	-2.48079	0.0784116	0.0104925	0.585979	0.0131091
CPM|23300|ES	-2.4804	0.0984364	0.0157604	0.614815	0.0131235
OSBPL1A|44891|ES	2.48014	39.204	2.15864	712.002	0.0131331
RBM5|64959|ES	2.47708	4.81545	1.38838	16.7019	0.0132461
LRRC49|31447|AP	2.47689	4.95062	1.39629	17.5528	0.0132534
KIAA0895L|36957|RI	2.47503	817.407	4.03728	165496	0.0133226
ITGAV|56488|ES	-2.47447	0.00585317	9.97698e-05	0.343386	0.0133434
PLD1|67639|ES	-2.47408	0.0215701	0.0010326	0.45058	0.0133579
PKN2|3702|ES	-2.47253	2.45979e-07	1.41871e-12	0.0426485	0.013416
PRDM4|24201|AD	2.47096	103.178	2.60864	4080.92	0.0134749
ACTG1|44121|RI	-2.47087	0.227444	0.0702631	0.736241	0.0134786
LAT|35914|RI	-2.47084	0.0323639	0.00212905	0.491966	0.0134794
USP36|43905|AP	-2.4704	0.170065	0.041706	0.693473	0.0134963
USB1|36622|AP	2.46666	5.40001	1.414	20.6225	0.0136378
PTPLA|10931|AT	-2.46458	0.151765	0.033884	0.679746	0.0137174
HMGN1|107414|ES	-2.46166	0.235607	0.0745294	0.744815	0.0138294
SLC37A3|81990|ES	-2.46164	0.000667278	1.97609e-06	0.225324	0.0138305
FBXL12|47421|ES	-2.46088	0.114804	0.0204767	0.643656	0.0138598
ENOSF1|44468|ES	-2.46056	0.223125	0.067551	0.736994	0.0138722
MYL5|68384|AA	-2.45944	0.0401458	0.00309642	0.520499	0.0139154
ATXN3|28960|ES	-2.45888	0.000303224	4.75765e-07	0.193257	0.0139371
CPNE5|75990|AP	-2.45853	0.50658	0.294572	0.871175	0.0139507
KDELC2|18615|AP	2.45649	18.1255	1.79612	182.914	0.0140303
ME3|18199|ES	-2.4554	0.359866	0.159162	0.813657	0.014073
IL1R1|54779|ES	-2.45511	0.000447068	9.46899e-07	0.211078	0.014084
SUPT20H|25670|AD	-2.45463	0.024713	0.0012874	0.474393	0.0141031
CTCFL|59908|AT	2.45406	4.07065	1.32663	12.4905	0.0141253
RAB7A|66662|ES	-2.45307	0.0265926	0.00146612	0.482338	0.0141642
EGR2|11885|AP	-2.45204	1.00448e-05	1.01601e-09	0.099309	0.0142049
ZNF638|53927|AP	2.45032	9.15152	1.55745	53.7742	0.014273
SP140L|57884|AP	2.44996	2.67953	1.2179	5.89529	0.0142874
CYB561|42932|AA	2.44839	121798	10.3401	1.43468e+09	0.0143496
ST7|81569|ES	-2.44708	0.00669639	0.00012147	0.369157	0.0144019
OPN3|10431|ES	-2.44607	0.0887353	0.0127419	0.617956	0.0144425
MYO18A|40037|AP	-2.44445	0.0232056	0.00113533	0.474309	0.0145072
PCDHA5|73776|AT	-2.44288	0.20656	0.0582769	0.732141	0.0145704
CABIN1|61391|ES	-2.44078	0.000812569	2.68195e-06	0.24619	0.0146558
TBCEL|19169|AA	-2.44023	0.0494806	0.00442405	0.553415	0.014678
NFIB|85881|AP	2.4401	14.4282	1.69082	123.119	0.0146831
ATMIN|37749|AP	-2.43997	0.104939	0.0171586	0.641791	0.0146886
BIN1|55194|ES	2.43935	4.99061	1.37152	18.1595	0.0147136
FN1|316210|ES	2.43927	11.5824	1.6182	82.9023	0.014717
TFEB|76121|AP	2.439	5.79482	1.4121	23.7801	0.0147281
UBA52|48485|ES	-2.43714	0.00323644	3.21845e-05	0.325452	0.0148039
LAMB3|9672|AP	-2.4364	0.449849	0.236579	0.855376	0.0148341
ANK2|70397|ES	2.43582	2.28894	1.1756	4.45668	0.0148579
SLC37A3|81988|ES	-2.43581	0.334608	0.138662	0.80745	0.0148583
HERC2|29748|ES	2.43441	3.48951	1.27579	9.54441	0.0149162
FOPNL|34192|ES	-2.43429	0.292017	0.108388	0.786745	0.0149211
FAM110B|83922|ES	-2.43411	0.00517569	7.46862e-05	0.358671	0.0149284
ANXA7|91718|ES	2.43365	6.93055	1.45763	32.9524	0.0149473
XRRA1|17792|ES	-2.43305	0.266745	0.091999	0.773409	0.0149723
ZYG11B|3015|ES	-2.42894	0.00358466	3.81133e-05	0.337147	0.0151432
ZFX|88713|ES	-2.4286	0.253172	0.0835512	0.767148	0.0151571
APBB2|69097|AA	2.42854	1833.08	4.26201	788401	0.0151598
UBP1|63866|ES	-2.42768	0.00900292	0.000200852	0.403544	0.0151956
TMEM168|81458|ES	-2.42689	0.131613	0.0255882	0.676949	0.0152289
MAP3K3|42944|ES	-2.42575	0.18322	0.0465017	0.721902	0.0152768
REPIN1|82241|ES	2.42435	4.23557	1.31851	13.6063	0.015336
IQCE|78628|ES	-2.42413	0.0487384	0.00423628	0.560735	0.0153451
DNAJC25|87229|ES	-2.4187	0.378824	0.172516	0.831852	0.0155762
TMEM218|19279|AA	-2.4185	0.142564	0.0294044	0.691202	0.0155848
PXK|65451|ES	-2.41279	0.00192416	1.1972e-05	0.309255	0.0158311
TBRG1|19224|ES	-2.41224	0.155113	0.0341228	0.705105	0.015855
R3HDM1|55442|AA	2.40929	6.8117	1.43021	32.4423	0.0159838
RABL2A|55063|AA	-2.40848	0.00422585	4.94242e-05	0.361317	0.0160191
CA5B|98313|ES	2.40583	3.11894	1.23467	7.87884	0.0161359
TRIM29|19152|AP	2.40535	2.2537	1.16237	4.36967	0.0161568
ABCG1|60705|AD	-2.40433	0.136323	0.0268589	0.691916	0.0162023
SLCO2B1|17823|ES	2.40298	4.43127e+12	214.542	9.1526e+22	0.0162622
UGT1A1|58055|AT	-2.40277	0.527123	0.31266	0.888691	0.0162713
NEURL1B|74551|ES	-2.40129	0.223134	0.0655929	0.759057	0.0163373
PHF6|90150|AA	-2.40049	0.0790114	0.0099465	0.627638	0.0163731
NFIB|85879|AP	-2.40039	0.0713248	0.0082583	0.616013	0.0163774
ERMAP|2122|AP	-2.39868	0.186791	0.0474219	0.735752	0.0164543
TMEM116|24560|ES	-2.39859	0.0744803	0.0089197	0.621918	0.0164584
RANBP3|46995|ES	-2.39637	0.426293	0.212251	0.856182	0.0165586
CD68|264264|ES	-2.39626	0.246737	0.0785463	0.775071	0.0165633
JDP2|28503|AP	-2.39594	0.255354	0.0835918	0.780048	0.0165779
RCC2|854|AP	2.39514	19.1056	1.70914	213.572	0.0166139
MXI1|13080|AP	2.3951	2.95155	1.2173	7.15655	0.016616
EHMT1|99859|ES	-2.39495	0.155408	0.0338688	0.713098	0.0166225
PLAC9|12340|AP	-2.39485	0.00741795	0.000134062	0.410452	0.0166273
DUSP23|8411|AD	2.39469	23.3604	1.77186	307.986	0.0166345
RAB40B|44417|ES	-2.3926	0.179302	0.0438674	0.732876	0.0167292
KRTCAP3|53011|AP	2.3903	5.93551	1.378	25.5662	0.0168344
S100B|60948|AP	2.39	30691.9	6.41729	1.4679e+08	0.0168485
CCNDBP1|30218|RI	-2.3884	0.380178	0.171916	0.840732	0.016922
KIFAP3|8965|ES	-2.38838	0.00752121	0.000135994	0.415964	0.0169227
CC2D1B|3004|AA	-2.386	0.0690263	0.00767949	0.620435	0.0170325
ZNF45|50254|AP	2.38564	13.1447	1.58351	109.114	0.0170496
RIPK4|60674|AP	-2.38445	0.00340858	3.1945e-05	0.3637	0.0171047
ZMYND8|59722|ES	2.38258	8.99148	1.47634	54.7614	0.0171919
CNOT8|74265|AD	2.38095	8.33512	1.45489	47.7521	0.0172679
OCIAD1|69243|ES	-2.38019	0.359985	0.155206	0.834952	0.0173037
ABCB9|25001|ES	-2.37878	0.172249	0.040439	0.733694	0.01737
PPIL3|127874|ES	2.37853	3.97034	1.27462	12.3673	0.0173819
NASP|2717|ES	-2.37842	0.0274219	0.00141577	0.531133	0.0173872
PCNXL2|10321|AP	2.37436	2.99733	1.21117	7.41759	0.0175792
GALK2|30534|ES	-2.37293	0.191923	0.0490924	0.75031	0.0176475
CAMTA2|38639|AA	-2.37261	0.0863947	0.0114272	0.653182	0.0176631
PINX1|82610|ES	-2.37231	0.0532704	0.00472421	0.600679	0.0176772
RBM5|64960|RI	-2.3716	0.327608	0.130266	0.823911	0.0177112
WEE1|14327|AP	-2.37095	0.154917	0.0331579	0.723785	0.0177424
PTPN12|80201|ES	-2.37069	0.0008237	2.32211e-06	0.292183	0.0177551
ZBTB45|52479|AD	2.37068	4.92276	1.31803	18.3862	0.0177554
GGA3|43400|ES	2.36996	19873.2	5.54095	7.12775e+07	0.0177901
ZNF398|82172|AD	-2.36986	0.0439399	0.00331476	0.58246	0.0177948
WEE1|14328|AP	2.36915	6.42667	1.37895	29.9518	0.0178292
LAMB3|9671|AP	2.36891	2.17091	1.14318	4.12257	0.0178405
JARID2|75408|AP	2.36372	57.1584	1.99587	1636.92	0.0180926
CD164L2|1328|RI	-2.36315	0.379485	0.169897	0.847628	0.0181205
TRPV2|39436|AA	-2.36219	0.219517	0.0623835	0.772444	0.0181673
BLOC1S1|22234|ES	2.36204	7.49058	1.40885	39.826	0.0181746
DDAH1|3656|AP	-2.36169	0.358547	0.153061	0.839901	0.0181919
IL18BP|17481|RI	2.36077	2.88376	1.19699	6.94748	0.0182372
ACER3|17923|ES	-2.36039	0.0815682	0.0101788	0.653649	0.0182556
RBM4|17098|ES	-2.36018	0.16548	0.0371508	0.737096	0.0182663
ZNF638|53926|AP	-2.35847	0.124392	0.0220058	0.703151	0.0183504
CCRL2|64448|AP	2.35608	6.21475	1.35955	28.4088	0.018469
ZNF345|49425|AP	2.356	3.57074	1.23856	10.2944	0.0184731
NAA25|24572|ES	-2.3551	0.244995	0.0759979	0.789791	0.0185175
KIF23|31397|ES	-2.353	0.212931	0.0587066	0.77231	0.0186226
PCNXL2|10320|AP	-2.35278	0.337526	0.136573	0.834156	0.0186338
PEX11G|47103|AP	-2.35096	0.000150326	9.76968e-08	0.231307	0.018725
GPR116|76428|AP	2.35023	3.60605	1.23736	10.5091	0.0187618
ARRB2|38575|ES	-2.34816	0.127151	0.0227359	0.711096	0.0188666
KANK2|47640|ES	-2.34794	0.278641	0.0958937	0.809653	0.0188776
MFF|57809|ES	-2.34593	0.00330184	2.79087e-05	0.390635	0.0189797
ACSL3|57755|ES	-2.3447	0.254216	0.0809102	0.798734	0.0190426
PRR5|62618|AA	-2.3432	0.0284054	0.00144462	0.558532	0.0191189
PUS7L|21243|ES	2.34303	63.4011	1.97074	2039.69	0.0191277
SMG6|38383|AP	2.34216	5.00576	1.30059	19.2664	0.0191727
FHL2|54833|ES	-2.34041	0.024231	0.00107491	0.546227	0.0192628
RIN1|17013|AP	2.3393	5.39201	1.3142	22.1229	0.0193198
TMEM63A|9999|AP	2.33864	3.66822	1.23423	10.9022	0.0193543
NSMF|88321|ES	2.33584	2.56962	1.164	5.67259	0.0194996
USB1|36621|AP	-2.33478	0.20145	0.0524859	0.773204	0.0195549
ANKRD49|18352|AD	-2.33462	0.299524	0.108864	0.824096	0.0195631
CUEDC1|42625|ES	-2.33444	0.000106096	4.88576e-08	0.230392	0.0195727
RBM39|95932|AA	-2.33071	0.00350002	3.01163e-05	0.40676	0.0197688
ENOX2|90107|ES	2.33059	6.15391	1.33505	28.3665	0.0197749
TRIB1|85131|AD	-2.32704	0.0162034	0.000503079	0.521889	0.0199633
FOCAD|85984|AP	2.32644	1.99202e+06	9.82441	4.03906e+11	0.0199951
TRIO|71583|AP	2.32628	2.65158	1.16597	6.03006	0.0200035
MZB1|73600|ES	-2.32615	0.0975474	0.0137262	0.693237	0.0200107
ZKSCAN5|80654|AP	2.32566	12.2889	1.48361	101.79	0.0200366
BAG4|83375|ES	2.32376	10.089	1.43601	70.8828	0.0201382
MOV10|4225|ES	-2.32207	0.0990768	0.0140771	0.697318	0.0202292
EBF1|74398|ES	-2.32194	0.000716805	1.58864e-06	0.323428	0.0202362
RNF111|30928|AA	-2.32149	0.0803896	0.00956961	0.675313	0.0202602
SPNS1|35906|RI	-2.32013	0.109762	0.0169768	0.70965	0.0203339
FEZ2|53196|ES	-2.3192	0.315752	0.11919	0.83647	0.0203842
ECHDC2|3034|ES	2.31896	7.73798	1.37268	43.6201	0.0203971
LYPD6B|55552|ES	2.31748	9.37245	1.41229	62.1986	0.0204779
SYTL2|18142|AP	2.31689	2.9171	1.17931	7.21564	0.0205095
ADCY4|26971|RI	-2.31393	0.11462	0.0182989	0.71795	0.0206717
PTPRK|77502|ES	2.31382	120.201	2.0801	6945.98	0.0206775
ARHGAP9|22584|AP	2.31312	5.61419	1.30136	24.2202	0.0207161
VWA9|31222|ES	-2.31238	0.352313	0.145515	0.853003	0.0207569
WWTR1|67227|AP	-2.31129	0.0384911	0.00243082	0.609491	0.0208167
IKBKB|83595|AA	2.31075	440.66	2.51995	77057.7	0.0208466
C2orf43|52791|ES	-2.30897	0.124107	0.0211138	0.729503	0.0209455
TMEM91|50059|AA	-2.30744	0.192281	0.0473921	0.780133	0.0210303
RPS3A|96809|ES	-2.30725	0.198857	0.0504273	0.78418	0.0210406
BIN2|21837|AP	-2.30522	0.228403	0.0650805	0.801588	0.0211541
BAZ2A|22472|AP	2.30472	4.17199	1.23821	14.057	0.0211823
TRIM36|73018|AP	2.3047	2.30002	1.13268	4.67041	0.0211832
TMEM185A|90323|ES	-2.30299	0.382891	0.169142	0.866762	0.0212795
PARP3|65119|ES	-2.30155	0.299842	0.107503	0.836302	0.0213607
AOAH|79260|ES	-2.30073	0.0597428	0.00541772	0.658802	0.0214071
COG4|37404|ES	-2.29863	0.0228635	0.000912098	0.573119	0.0215258
ZNF263|93849|ES	-2.29829	0.281872	0.0957328	0.829932	0.0215451
PVR|50340|AD	-2.29748	0.0963659	0.0130953	0.709139	0.0215915
PDE4B|3304|AP	-2.29623	0.324061	0.123856	0.847881	0.0216627
ALKBH8|18571|ES	-2.29315	0.00844109	0.000142588	0.499705	0.0218394
LDLRAD4|44741|ES	2.29168	7.30718	1.33361	40.0381	0.0219239
GEMIN7|50399|AD	-2.29076	0.272229	0.0894269	0.828708	0.0219772
MFN2|696|ES	-2.29075	0.00246204	1.44307e-05	0.420051	0.0219779
VWA9|31227|AD	-2.29052	0.0443561	0.00308439	0.637877	0.0219914
CLASP2|63881|ES	2.28954	3.01168	1.17199	7.73919	0.0220483
HNRNPR|1048|ES	-2.28902	0.0698499	0.00715297	0.682096	0.0220783
UGT1A1|58054|AT	2.28863	1.83207	1.09084	3.07696	0.0221008
RIC8B|24167|ES	-2.28576	0.0268974	0.00121126	0.597289	0.0222686
ARHGAP24|69814|AP	-2.28479	0.39221	0.175721	0.87541	0.0223254
SNX19|19510|AD	2.28281	21183.8	4.09072	1.09701e+08	0.0224417
ZBTB7B|91172|ES	-2.28274	0.0888934	0.0111267	0.710186	0.0224457
NCBP2|68269|AD	2.28157	3.48472	1.1924	10.1839	0.0225149
PTBP3|87242|ES	-2.28132	0.101489	0.0142168	0.724502	0.0225294
MROH6|85427|ES	2.27965	11.2707	1.40449	90.4451	0.0226287
CYP4A11|2849|RI	-2.27953	0.10553	0.015264	0.729602	0.0226353
NAPA|50660|ES	-2.27882	0.252724	0.077424	0.824932	0.022678
EZH2|82155|RI	-2.27837	0.145793	0.0278192	0.764065	0.0227044
CCSER2|12406|AP	2.27821	2.55081	1.13975	5.70884	0.0227143
UBL7|31719|AD	2.27408	5.53118	1.26649	24.1564	0.0229615
CUL7|76217|AD	-2.27342	0.117921	0.018672	0.744716	0.0230006
FNDC3A|25872|AP	2.27308	3.30252	1.17888	9.25168	0.0230216
MTM1|90338|ES	-2.27274	0.00322526	2.29089e-05	0.454071	0.0230417
SLCO3A1|32548|ES	-2.27202	0.03808	0.00227159	0.638356	0.0230853
FAM184A|77363|ES	-2.27189	0.175069	0.0389336	0.787219	0.0230934
PGAP2|14008|ES	-2.27152	0.109377	0.0162058	0.738213	0.0231155
MAP7|77914|AP	2.27143	1620.47	2.75495	953162	0.0231211
RHBDF1|124991|AD	-2.2698	0.328309	0.125486	0.858954	0.0232195
RCC2|853|AP	-2.26978	0.0604988	0.00536758	0.681891	0.0232212
PDP1|84547|ES	2.26848	3.97078	1.20628	13.0709	0.0233002
BIN1|55200|ES	2.2676	3.46817	1.18379	10.1608	0.0233534
ELMSAN1|28311|AP	2.26636	3.25397	1.17294	9.0272	0.0234293
RALGDS|88016|AP	-2.26416	0.145237	0.0273359	0.771657	0.0235646
SPOP|42314|ES	-2.26381	0.265735	0.0843618	0.837048	0.0235859
INADL|3245|ES	-2.26365	0.043606	0.00289472	0.656878	0.0235956
DMPK|50523|ES	-2.26177	0.269684	0.0866272	0.839567	0.0237118
TRIM62|1666|AP	2.26087	5.69616	1.26055	25.7396	0.0237675
UQCRB|84609|RI	-2.26068	0.0505706	0.00380368	0.672346	0.0237792
PRKACA|47955|AP	2.25766	2.01594	1.09685	3.70515	0.0239668
GRB10|79717|ME	-2.25765	0.445222	0.220542	0.898799	0.0239674
FUOM|13553|AA	-2.25753	0.107348	0.0154646	0.745161	0.0239752
CREB1|57173|AP	-2.2573	0.0599053	0.00519955	0.690184	0.0239893
HSD11B1L|46873|ES	2.25727	3.82875	1.19343	12.2834	0.023991
HBA1|32835|AD	-2.2558	6.4824e-05	1.48848e-08	0.282312	0.0240831
ANKRD28|63630|ES	-2.25405	0.0675657	0.00648844	0.703578	0.0241928
GYLTL1B|15530|AT	2.2536	637.731	2.31972	175323	0.0242213
NEK1|71147|ES	2.25293	4.2623	1.20748	15.0456	0.0242633
PRKACA|47956|AP	-2.25203	0.496776	0.270226	0.913262	0.0243204
CNTNAP3|86468|AT	-2.25153	0.064027	0.00585192	0.700531	0.0243519
RIN1|17014|AP	-2.25113	0.197132	0.0479436	0.810556	0.0243775
ARTN|2483|AP	2.24923	2.53379	1.12701	5.69658	0.0244978
DNM1L|21047|ES	-2.24844	0.23429	0.0661256	0.830116	0.024548
TAOK3|24699|AP	-2.24836	0.208696	0.0532491	0.817929	0.0245535
PUM2|52777|ES	-2.24778	0.075358	0.0079074	0.718165	0.0245905
TRIM23|72236|RI	-2.24714	0.000374166	3.8378e-07	0.364792	0.0246308
PRKCSH|47708|AP	2.24663	6.01757	1.25734	28.7997	0.0246634
SETD5|63094|AA	2.24645	4.3197	1.20514	15.4835	0.0246751
ZBTB44|19494|ES	2.24641	2.25872	1.10949	4.59834	0.0246777
LIN9|10013|ES	-2.24615	0.206842	0.0522966	0.818098	0.0246946
PTBP1|46320|ES	2.24522	9.13345	1.32449	62.9826	0.024754
TNFRSF12A|33347|ES	2.24484	3.17117	1.15772	8.6863	0.0247787
TRMT10B|86435|ES	2.24378	16.5577	1.42623	192.224	0.0248468
HUWE1|89226|AP	2.24284	11.4358	1.3598	96.1749	0.024907
TMEM143|50751|ES	-2.2424	0.298737	0.103912	0.858838	0.0249356
RASGRP1|29923|ES	2.24215	134.406	1.85298	9749.1	0.0249517
KLHDC4|37963|AA	-2.24203	0.00428555	3.64689e-05	0.503605	0.0249597
LAIR1|51875|AD	-2.24124	0.0515551	0.00385616	0.689268	0.0250103
SECISBP2|86799|AA	-2.23932	0.0881408	0.0105182	0.738605	0.0251354
GSE1|37883|ES	-2.23897	0.33923	0.131672	0.873965	0.0251582
SYTL4|89600|AP	2.23766	6.40153	1.2591	32.5467	0.0252432
PCDHAC1|73788|AT	2.23719	3.39767	1.16365	9.92063	0.0252738
MFSD6|56564|AP	2.23686	3.61392	1.17239	11.1401	0.0252956
LAIR1|51881|AA	2.23534	11.9604	1.35759	105.371	0.025395
ELF3|9394|RI	-2.23516	0.39862	0.17795	0.892936	0.0254068
USP30|24272|ES	-2.23508	0.0229483	0.000838059	0.628388	0.0254124
RAMP1|58149|AP	-2.23428	0.218247	0.057419	0.829544	0.0254648
HBA2|32834|AD	-2.23306	0.000166243	8.01079e-08	0.344995	0.0255451
LRRC49|31445|AP	-2.23297	0.198062	0.0478161	0.820403	0.0255512
NME6|64587|ES	-2.23269	0.267977	0.084344	0.851417	0.0255696
EXD2|28130|ES	-2.23215	0.0173784	0.00049503	0.610084	0.0256051
KCNN3|7841|AP	-2.22993	0.533816	0.307459	0.926824	0.0257523
CD44|15056|ES	2.22971	11.3849	1.34212	96.5758	0.025767
NRBP2|85507|RI	-2.22856	0.300512	0.104389	0.865105	0.025843
ACAD9|66671|ES	-2.22815	0.0259019	0.00104145	0.644206	0.0258706
ARHGAP19|12691|AP	-2.22806	0.367682	0.152485	0.886575	0.0258768
PNPLA8|81411|ES	-2.22743	0.0150932	0.000376919	0.604383	0.0259187
PHLDB2|66058|AP	2.22664	2.49013	1.11546	5.55892	0.0259714
CUL2|11218|AP	2.22659	408.348	2.0543	81170.6	0.0259746
PACRGL|68881|ES	2.22631	1.90017	1.07983	3.34373	0.0259932
ECM2|86879|AA	2.22585	3.718	1.16984	11.8166	0.026024
PTPN4|55140|AP	2.22561	3.64159	1.16679	11.3655	0.0260406
ACP5|47747|AP	-2.22514	0.379834	0.161916	0.891045	0.026072
TTC38|62703|ES	-2.22504	0.0152583	0.00038319	0.607569	0.0260786
LRSAM1|87637|RI	2.22493	3.10471	1.14445	8.42263	0.0260856
HPN|49022|RI	-2.22446	0.231451	0.0637507	0.840296	0.0261176
KIAA0101|31114|ES	2.22281	4.40257	1.19157	16.2665	0.0262285
PKIB|77376|AP	2.22157	2.28171	1.10201	4.72428	0.0263126
ZNF10|25338|AP	-2.22155	0.347324	0.13663	0.882922	0.0263139
ZNF174|33573|RI	2.22142	2.5839	1.11821	5.97075	0.0263227
ARHGAP24|69813|AP	2.22137	2.46538	1.11203	5.46577	0.0263257
PPP2R4|87843|AD	2.22063	5.11253	1.2111	21.5819	0.0263762
ZNF10|25337|AP	2.22035	2.8642	1.13134	7.25126	0.0263948
CCRL2|64449|AP	-2.2199	0.238781	0.0674268	0.845603	0.0264253
COPS5|84071|ES	-2.21961	0.222395	0.058969	0.838741	0.0264453
PTPN4|55141|AP	-2.21684	0.276215	0.08856	0.8615	0.0266343
TCTN1|24484|AD	2.21681	26.0255	1.45879	464.308	0.0266361
KRBOX4|88894|AD	-2.21573	0.254758	0.0759987	0.853982	0.0267102
DDX11|20964|AA	2.21509	22.9286	1.43444	366.499	0.026754
TRIO|71582|AP	-2.21481	0.375046	0.157462	0.893289	0.0267731
RBMS2|22461|AD	2.21471	12.8675	1.34159	123.415	0.0267797
MON1A|64929|ES	-2.21448	0.0666572	0.0060656	0.732523	0.0267957
DMTF1|80304|ES	2.21424	2407.19	2.44528	2.36969e+06	0.0268119
PDZK1|7305|ES	-2.21404	8.80174e-18	7.02089e-33	0.0110343	0.0268257
MRPL30|54686|AT	-2.2135	0.151491	0.0284872	0.805603	0.0268633
SMPD4|95699|ES	2.21276	24.4522	1.44082	414.98	0.0269141
DNMBP|12781|AP	2.21246	2.19097	1.09364	4.38934	0.0269351
ZKSCAN1|80867|RI	-2.21137	0.000400129	3.89669e-07	0.41087	0.0270099
CARD8|50717|ES	-2.21112	0.149458	0.0277205	0.805817	0.0270277
TRIM3|14130|ES	-2.21103	0.0792587	0.00837737	0.74987	0.0270339
TPRG1|68090|AP	2.2106	1.64398	1.05798	2.55456	0.0270634
NMNAT3|67043|ES	-2.21036	0.0833005	0.00919535	0.754617	0.02708
SYNE4|49323|ES	-2.21035	0.133117	0.0222676	0.795781	0.0270808
DNMBP|12782|AP	-2.2083	0.458217	0.229222	0.915979	0.0272235
ATP5A1|300060|ES	-2.20803	0.289958	0.0966218	0.870153	0.0272424
ENDOV|44063|ES	-2.20802	0.354412	0.141132	0.890003	0.0272432
PRC1|32529|ES	-2.20653	0.219942	0.0572941	0.844321	0.0273471
IKBKB|83704|RI	-2.20582	0.0157881	0.000395792	0.629784	0.0273968
PAN3|25550|AP	2.20581	2.69928	1.11703	6.52276	0.0273975
ADAMTS13|88045|AP	2.20459	2.26721	1.09508	4.69395	0.027483
ADCK5|85593|RI	-2.2037	0.0977756	0.0123636	0.773243	0.0275454
DNA2|11946|ES	-2.20292	7.98832e-06	2.32866e-10	0.274035	0.0276005
KCNAB2|367|RI	-2.20115	0.101721	0.0132919	0.778466	0.0277254
ATP5A1|300061|ES	-2.20007	0.193043	0.0445932	0.835681	0.0278021
SHPRH|78028|AP	2.19994	6.25835	1.22146	32.0657	0.0278115
PRTG|30743|AT	-2.19968	0.349117	0.136694	0.891651	0.0278298
FBXL7|71597|AP	2.19887	16.2753	1.35404	195.627	0.0278872
PFDN5|22007|ES	2.19879	6.25622	1.22037	32.0725	0.0278931
KCNS3|52737|AP	2.19796	13.4215	1.32471	135.982	0.0279517
TNFRSF25|426|AA	-2.19613	0.157992	0.0304404	0.820015	0.0280823
TRIM62|1665|AP	-2.19588	0.182999	0.0401919	0.833223	0.0281006
LIMD2|42948|AP	-2.19569	0.141823	0.0248061	0.810836	0.0281143
MXD3|74757|RI	2.19462	4.01037	1.1601	13.8636	0.0281907
PROM2|54499|AD	2.19419	59.6418	1.54717	2299.13	0.0282216
B4GALT4|66288|ES	-2.19401	0.562602	0.33655	0.940487	0.0282349
SMARCA1|90044|AA	2.19345	5.62112	1.20176	26.2923	0.0282749
LIMD2|42951|AP	2.19283	33.2714	1.4509	762.968	0.0283194
POLK|72528|AA	2.19266	30.1599	1.4355	633.66	0.0283319
FBXW11|74548|ES	-2.19125	0.269858	0.083621	0.870874	0.0284334
COL1A2|257688|ES	2.19095	88.1618	1.60356	4847.04	0.0284556
ARMC8|66970|ES	-2.19032	0.207814	0.0509461	0.847695	0.0285009
IL11RA|86214|ES	-2.18962	0.000511815	5.7994e-07	0.451692	0.028552
PRTG|30742|AT	2.18819	2.84985	1.11542	7.28128	0.028656
PSMG4|75184|AA	2.18745	3.31658	1.13279	9.71029	0.0287098
C1QC|1014|AD	-2.18717	0.198146	0.0464517	0.845219	0.02873
NFATC1|46241|AD	-2.18674	0.312561	0.110217	0.886386	0.0287617
KLC2|16993|ES	-2.18657	0.317728	0.113689	0.887963	0.0287738
SERPINB8|45739|ES	-2.18598	0.151525	0.0279062	0.822749	0.0288171
GIT2|24387|ES	-2.18594	0.113072	0.0160165	0.798252	0.0288203
KIAA1731|18306|ES	-2.18455	0.241143	0.0673062	0.863959	0.0289217
ERG|60588|AP	2.18308	14.8757	1.31774	167.93	0.02903
RCCD1|32528|AA	-2.18308	0.0228067	0.000765484	0.679502	0.02903
CSAD|21968|ES	-2.18277	0.0126857	0.000251323	0.64032	0.0290529
CPSF7|99751|ME	-2.18276	0.304823	0.104896	0.885803	0.0290538
CREM|11251|ES	-2.18143	0.248074	0.0708971	0.868031	0.0291515
DOCK9|26172|AP	2.18097	2.50257	1.09741	5.70693	0.0291859
FKRP|50592|AD	2.18015	3.25439	1.12657	9.40117	0.0292465
LOXL3|54105|AP	2.17948	2.62679	1.10216	6.2605	0.0292964
C3orf18|65062|AP	-2.17938	0.248097	0.0708255	0.869064	0.0293036
PSCA|85350|AT	-2.17936	0.0466045	0.00295735	0.734434	0.0293052
R3HDM2|22576|ES	-2.17932	0.0455756	0.00283445	0.732816	0.0293077
PTCHD4|76445|AT	2.17912	3.43993	1.1323	10.4505	0.0293224
CKMT1A|30304|AP	-2.1784	0.298022	0.100281	0.885688	0.0293761
BTN3A1|75658|AA	-2.17736	0.378824	0.158112	0.90763	0.0294534
MTO1|76748|ES	-2.177	0.145984	0.025818	0.825438	0.0294804
NBPF11|7330|ES	-2.17694	0.350216	0.136172	0.90071	0.0294854
FAM50B|75200|RI	2.17657	3.07337	1.11821	8.44705	0.029513
CLEC2D|20233|RI	-2.17632	0.0816767	0.00855756	0.779553	0.029531
ADCY3|52838|ES	-2.17618	0.0102908	0.00016687	0.634634	0.0295416
ZNF678|10053|ES	2.17587	3.89895	1.14456	13.2818	0.0295647
DMKN|49146|RI	-2.17575	0.196177	0.0452325	0.850836	0.0295738
DYNLRB2|37688|AP	2.17486	2.525	1.09584	5.81802	0.0296409
KLF11|52652|AP	-2.17417	0.14893	0.0267574	0.828937	0.0296927
SLC39A10|56622|AP	2.17408	13.2815	1.2901	136.732	0.0296993
HERC4|11916|ES	2.17286	3.40071	1.12741	10.2578	0.0297906
NOXRED1|28594|AT	-2.17202	0.22833	0.0602213	0.865718	0.0298543
FUZ|51083|AD	-2.17197	0.376008	0.155546	0.908941	0.0298581
HPS4|61503|RI	-2.17192	0.438036	0.207972	0.922603	0.0298615
BTN2A1|75671|ES	-2.17176	0.316251	0.111898	0.893804	0.029874
SYBU|84904|AP	2.17163	5.19218	1.17415	22.9602	0.0298837
SUMO1|56939|ES	-2.17148	0.280993	0.0893493	0.883691	0.0298952
TDP1|28815|ES	-2.1704	0.364895	0.146821	0.906877	0.0299762
DCAF11|26840|AA	2.16888	4.17506	1.14759	15.1894	0.0300916
PPIL3|127875|ES	2.1658	3.36619	1.12227	10.0967	0.0303266
SGSM2|38395|RI	-2.16534	0.374045	0.153587	0.910946	0.0303615
GRAPL|39690|AT	-2.16234	0.27761	0.0868877	0.886975	0.0305923
GRB10|79710|AP	2.16112	8.9994	1.22692	66.0101	0.0306862
PDE4B|3306|AP	2.16099	2.6556	1.09511	6.43975	0.0306964
DGKD|101805|ES	-2.16013	0.0994983	0.0122601	0.807487	0.030763
POC1B|23634|ES	-2.1601	0.00318722	1.73034e-05	0.587072	0.0307652
SMC4|67485|RI	2.16006	2.3304	1.08153	5.0214	0.030768
EME1|42383|RI	-2.15912	0.00900663	0.000125254	0.647639	0.0308411
TULP3|19739|ES	-2.1582	0.0275866	0.00105833	0.719077	0.0309124
MAP2K7|47194|ES	-2.1575	0.335488	0.124389	0.90484	0.0309666
BBS9|79224|ES	-2.15744	0.103214	0.0131145	0.812314	0.0309712
SUV420H1|17292|AP	2.15735	7.05218	1.19569	41.5939	0.0309785
SYTL4|89601|AP	-2.15732	0.149939	0.0267436	0.84064	0.0309805
SMAGP|21827|AP	2.15721	3.68612	1.12669	12.0597	0.0309896
PSCA|85351|AT	2.15687	20.6139	1.31818	322.364	0.0310157
ACVR1|55651|AP	2.15602	83.9625	1.49613	4711.96	0.0310817
CDKN1C|13930|RI	2.15549	13.7091	1.26806	148.209	0.0311233
MEF2D|8271|AP	-2.15185	0.0329486	0.00147178	0.737618	0.0314091
KIAA0586|107574|ES	-2.15161	0.0713588	0.00644201	0.790448	0.0314278
FAM122B|90158|ES	-2.15048	0.234657	0.0626099	0.879477	0.0315171
RND3|55564|RI	2.15038	2.89651	1.09875	7.63573	0.0315255
VTCN1|4376|ES	-2.14948	0.00584003	5.36741e-05	0.635427	0.0315961
HUS1|79609|AP	2.14879	12822.3	2.29608	7.16056e+07	0.0316511
CDK8|25515|ES	-2.14866	0.0313571	0.00133267	0.73782	0.0316617
PCP2|47121|AP	-2.14767	0.00184553	5.90441e-06	0.576853	0.0317404
DMKN|49142|AD	-2.14692	0.204769	0.0481399	0.871015	0.0318
USP6NL|10747|AP	-2.14672	0.117656	0.0166756	0.830131	0.0318155
EZH1|41113|ES	-2.14658	0.000225101	1.05162e-07	0.481829	0.031827
NOXRED1|28595|AT	2.14573	4.29313	1.13444	16.2467	0.0318948
TMEM63A|10000|AP	-2.14519	0.294703	0.0965133	0.899877	0.0319373
HPS5|14587|AP	-2.14513	0.352243	0.135769	0.913867	0.0319422
RAD17|72354|ES	-2.14463	0.00425308	2.89457e-05	0.624916	0.0319828
CNEP1R1|36356|AP	2.14383	2.38818	1.07752	5.29308	0.0320469
HSP90AA1|29335|ES	-2.14338	0.121445	0.017665	0.834922	0.0320823
NCALD|84755|AP	2.1431	2.24397	1.07151	4.69938	0.0321054
MUC1|7961|ES	-2.14231	0.372892	0.151228	0.919464	0.0321685
RASGEF1A|11320|AP	2.14226	1.80291	1.05143	3.09147	0.0321726
RNF146|77455|AD	-2.14225	0.30254	0.101332	0.903273	0.0321732
ACP5|47745|AP	2.14129	2.54479	1.08231	5.98346	0.0322511
DDX31|87987|AA	-2.14054	0.0552533	0.00389771	0.783263	0.0323115
MELK|86356|ES	-2.14029	0.100359	0.0122247	0.823905	0.0323311
EPB41|1413|ES	2.13946	2.48237	1.07927	5.70959	0.0323985
NAB1|56580|AA	-2.13942	0.0879521	0.0094853	0.815532	0.0324014
CENPM|62466|AP	-2.13887	0.203257	0.047203	0.875227	0.0324461
NAP1L1|23493|ES	-2.13873	0.394267	0.168022	0.925153	0.0324573
DMKN|49205|RI	-2.13824	0.274434	0.0838873	0.897798	0.0324969
LRRC32|17897|AP	-2.13716	0.323167	0.114691	0.910597	0.0325852
NIPA2|29682|ES	-2.13715	0.156212	0.0284626	0.857342	0.0325862
TRIP12|57848|AA	2.13649	21.3067	1.28757	352.583	0.0326392
DNMT3B|58971|ES	-2.13637	0.0575968	0.00419907	0.79003	0.0326494
ENPP2|85007|ES	2.13605	4.62336	1.13453	18.8407	0.032675
GSTM1|4064|AT	-2.13424	0.0185865	0.000478328	0.722219	0.0328233
COL3A1|485092|ES	-2.13345	0.121131	0.0174205	0.842272	0.0328877
C4orf22|69679|AT	-2.13283	0.517735	0.282739	0.948045	0.0329389
POLK|72532|ES	-2.13282	0.00112318	2.18751e-06	0.576699	0.0329393
NOS1AP|8738|AP	2.13264	7.00557	1.17072	41.9213	0.0329545
UHRF2|85821|ES	-2.13242	0.110908	0.0146948	0.837074	0.0329725
RNF38|86345|AP	2.13221	3.98466	1.11815	14.1998	0.0329896
PRMT2|60961|ES	-2.13193	0.440664	0.207454	0.936038	0.0330129
CASK|88865|ES	2.1319	3.10088	1.09557	8.7767	0.0330149
FBXO3|14920|AP	2.13126	24.938	1.295	480.232	0.0330676
SPTAN1|87770|ES	2.13083	386.653	1.6124	92719.3	0.0331031
C9orf117|87644|AT	-2.13054	0.328887	0.118239	0.914815	0.0331269
DNAJC25|87230|ES	-2.12981	0.367407	0.146209	0.923255	0.0331873
ZNF608|73152|ES	-2.12978	0.0089375	0.000116357	0.686499	0.0331895
PIGG|68362|ES	-2.12851	0.00221662	7.97193e-06	0.616336	0.0332947
PLOD1|695|ES	-2.12847	0.00290181	1.33726e-05	0.629683	0.0332979
NOL8|86863|ES	2.1278	17.6556	1.25416	248.551	0.0333536
RALGDS|88015|AP	2.12725	5.65568	1.14598	27.9122	0.0333989
ZNF567|49414|AP	2.12677	1.89558	1.05144	3.41743	0.033439
TUBD1|42811|ES	-2.12674	0.432409	0.199683	0.936368	0.0334414
COL6A2|257693|ES	-2.12613	1.4528e-08	8.64914e-16	0.244027	0.0334923
VAMP7|90684|ES	-2.12537	0.00337684	1.77567e-05	0.642183	0.0335559
PHF15|73403|ES	-2.12516	0.1571	0.0284995	0.865994	0.033573
SUV420H1|17290|AP	-2.12442	0.147248	0.0251479	0.86218	0.0336353
TPPP3|37060|AD	2.1236	34.6742	1.31422	914.838	0.0337033
DACT1|27728|AA	2.12321	3.86415	1.10952	13.4577	0.0337362
MRPL55|10122|ES	-2.12278	0.0709489	0.00616631	0.816331	0.033772
EP400NL|25246|RI	2.12207	2.16624	1.06083	4.42351	0.0338315
OAZ1|46599|ES	2.12187	3.01588	1.08788	8.36077	0.0338485
RAPGEFL1|40847|AP	2.12121	2.22759	1.06277	4.66904	0.0339041
SORBS2|71377|ME	2.1212	17.4591	1.24282	245.266	0.0339049
BCAR3|3793|AP	-2.11974	0.328558	0.117398	0.919526	0.0340278
INPP5F|13276|RI	-2.11951	0.47482	0.238456	0.945476	0.0340472
TMUB2|41808|ES	-2.11818	0.306045	0.102324	0.915358	0.0341598
DST|76555|AP	-2.11805	0.567062	0.335467	0.958543	0.0341707
GTPBP3|48289|RI	-2.11775	0.126747	0.0187376	0.85736	0.0341962
FAM104B|89282|AD	2.11748	4.87756	1.12511	21.1452	0.0342194
CDK2|22325|RI	-2.1168	0.150775	0.0261539	0.869207	0.0342772
SRGAP1|93242|ME	2.11585	6.79321	1.1516	40.0726	0.0343578
DCAF10|86448|ES	-2.11499	0.0426974	0.00229716	0.79362	0.0344311
REPIN1|82237|AA	-2.11413	0.0875903	0.00916284	0.837301	0.0345041
SSH3|17165|AA	-2.11218	0.00225158	7.86628e-06	0.644474	0.034671
MAOB|88876|ES	-2.11196	0.00433525	2.78033e-05	0.675979	0.0346895
SDC1|52759|AP	2.11038	3.69511	1.09763	12.4393	0.0348257
MFSD1|67456|AA	2.11004	1517.66	1.68367	1.36802e+06	0.0348551
C22orf29|61086|AD	2.10881	3.14035	1.08412	9.09656	0.0349612
NBPF14|155353|ES	2.10875	1.78701	1.04181	3.06523	0.0349659
NAPA|50658|ES	-2.10828	0.381882	0.156052	0.934521	0.0350068
SDC1|52760|AP	-2.10817	0.271068	0.0805399	0.912318	0.0350167
SEPT8|73296|AP	2.10813	7.12982	1.14804	44.2791	0.0350195
YTHDC2|73010|ES	2.10783	10.0025	1.17533	85.1258	0.0350457
AGTRAP|667|ES	-2.10578	0.0278446	0.000993525	0.780372	0.035223
MUC20|68187|RI	-2.10548	0.301636	0.0988416	0.920503	0.0352494
PLEKHM1|41975|AD	2.10515	30.7111	1.26642	744.757	0.0352779
LRRC32|17898|AP	2.10429	3.04227	1.0793	8.57538	0.035353
HIC1|38379|AP	2.1042	6.15029	1.1326	33.3977	0.0353612
SLC38A6|27796|AD	-2.10307	0.0705011	0.00595343	0.834882	0.0354598
HR|82940|ES	-2.10245	0.360528	0.139285	0.933196	0.0355138
COL3A1|485138|ES	-2.10242	0.134951	0.0208587	0.873099	0.0355168
LAIR1|51879|AD	2.10211	15.4714	1.20348	198.895	0.0355434
MAN2A2|32518|ES	2.10184	341029	2.36303	4.92169e+10	0.0355672
SLC25A36|67051|AA	-2.10096	0.192907	0.0415581	0.895448	0.0356447
C14orf79|29590|ES	2.099	3.16895	1.07939	9.30359	0.035817
ZCCHC10|73332|ES	-2.09898	0.268865	0.0788589	0.916678	0.0358183
RAD52|19635|AP	-2.09831	0.330963	0.117821	0.929691	0.0358781
RPGR|88808|ES	-2.09777	0.267607	0.0780918	0.917045	0.0359252
SENP1|21408|AP	2.09741	5.0701	1.11225	23.1117	0.0359571
COL3A1|485091|ES	-2.09706	0.208341	0.0480933	0.902536	0.0359883
ODF2L|3678|ES	-2.09705	0.187029	0.0390314	0.896197	0.035989
RAD52|19633|AP	2.09681	3.01798	1.07475	8.47474	0.0360108
TMEM139|82089|RI	-2.09589	0.332022	0.11841	0.930991	0.0360918
ADCK5|85595|ES	2.09569	6.64276	1.13047	39.0337	0.03611
TFRC|68219|ES	-2.09402	2.41538e-05	1.15226e-09	0.506314	0.036258
PAN3|25551|AP	-2.09395	0.38632	0.158607	0.940958	0.0362646
ANKRD46|84711|ES	-2.0936	0.0269117	0.000912223	0.793925	0.0362953
MACF1|1870|AP	-2.09352	0.494872	0.256139	0.956116	0.036303
COL3A1|485096|ES	-2.09263	0.179241	0.0358266	0.896748	0.0363822
WDR11|13289|ES	-2.09126	0.0154073	0.000308486	0.769519	0.0365047
ZNF280D|30777|AD	-2.08951	0.0358695	0.00158146	0.813565	0.0366614
CC2D2A|68809|ES	2.08891	2.12468	1.04762	4.30907	0.0367161
CERS4|47207|AA	2.0883	111356	2.04245	6.07117e+09	0.0367705
EZH2|82160|ES	-2.08689	0.0689788	0.00559838	0.849902	0.0368979
NR3C1|73878|AP	-2.08596	0.221127	0.0535636	0.912881	0.036982
ZNF567|49420|ES	-2.0858	0.262339	0.074608	0.922443	0.0369966
GALK2|30529|ES	-2.08549	0.165768	0.0306182	0.897474	0.0370249
RPL8|85644|RI	-2.08547	0.0429242	0.00222684	0.827399	0.0370267
C3orf67|65479|ES	-2.08544	0.268656	0.0781153	0.923965	0.0370293
RASGEF1A|11319|AP	-2.08531	0.4724	0.233452	0.955923	0.0370411
RNF138|45021|ES	-2.08364	0.0311964	0.00119562	0.813985	0.037193
MPDU1|39003|ES	2.0833	216.33	1.37483	34039.6	0.0372236
SHPRH|78029|AP	-2.08323	0.158364	0.0279685	0.896691	0.0372301
CTDSPL|64003|ES	-2.0829	0.0402458	0.0019579	0.827277	0.0372607
ABI2|57025|ES	2.08273	17.4002	1.18337	255.85	0.0372763
PLA2G15|37194|AA	2.08226	20.3911	1.19374	348.315	0.0373184
ZNF701|51473|ES	-2.08187	0.370145	0.145217	0.943464	0.0373543
SIRT3|13604|ES	-2.08117	0.0691696	0.00558974	0.85593	0.0374185
ATMIN|37748|AP	2.08085	4.00115	1.08389	14.7702	0.0374475
CCR2|64443|AT	-2.08064	0.219887	0.0527897	0.915903	0.0374673
PLK3|2578|ES	2.08055	23.6941	1.20135	467.314	0.0374754
MBNL2|26140|ES	2.08051	2.57087	1.05623	6.25751	0.0374791
SLC44A3|3820|AD	-2.08032	0.118803	0.0159656	0.884044	0.037496
BCOR|88823|AP	2.07867	10.7224	1.14508	100.404	0.0376479
LMBR1|82473|ES	2.07841	25.804	1.20351	553.255	0.0376716
ZHX3|59397|RI	-2.07799	0.000438259	2.97993e-07	0.644551	0.0377103
RAPGEFL1|40846|AP	-2.07722	0.45275	0.21436	0.956254	0.037781
CRAT|87829|ES	2.07687	5.52375	1.10098	27.7132	0.0378133
NUP160|15809|RI	-2.07668	0.289427	0.0898136	0.932686	0.0378307
TNFRSF25|443|ES	-2.07607	0.0331797	0.00133189	0.826566	0.0378874
NOS1AP|8737|AP	-2.07605	0.14899	0.0246914	0.899014	0.0378895
TUBGCP4|30255|AA	-2.07576	0.185831	0.0379322	0.910389	0.0379159
FGF1|73869|AP	-2.07531	0.440548	0.203129	0.955461	0.0379578
KANSL1L|57262|ES	-2.0749	0.212166	0.0490512	0.917703	0.0379958
TRIM3|14131|ES	-2.0739	0.000258781	1.05421e-07	0.635235	0.0380887
ZNF160|51649|AP	-2.07366	0.238134	0.0613497	0.924341	0.0381109
EZH2|82163|AD	2.07331	7.25163	1.1144	47.1879	0.0381431
MAP3K7|77020|ES	2.07317	3.13722	1.06442	9.24648	0.0381569
FGF1|73868|AP	2.07151	2.06948	1.03994	4.11826	0.0383108
NDUFAF6|84601|ES	-2.07123	0.14587	0.0235962	0.901754	0.0383372
USP40|58043|AP	2.07058	5.68242	1.09726	29.4277	0.0383981
HNRNPR|1049|ES	-2.07022	0.136202	0.0206289	0.89927	0.0384321
PCDHAC1|73787|AT	-2.06999	0.318217	0.107616	0.940952	0.0384529
ARHGAP19|12690|AP	2.06961	2.44109	1.04842	5.68376	0.0384891
NAA40|16550|ES	-2.0688	0.241005	0.0625986	0.927873	0.0385646
DESI2|10470|ES	-2.06836	0.0300321	0.00108382	0.832171	0.0386058
ACTN1|28118|ES	-2.06752	0.162487	0.0290198	0.909797	0.0386849
PTCHD4|76446|AT	-2.06732	0.306097	0.0996361	0.940373	0.0387039
CDK1|11857|AD	-2.06712	0.0201697	0.000498055	0.816811	0.0387232
RNF111|30927|AA	2.0671	6.11096	1.09836	33.9998	0.0387248
EGFLAM|71837|AP	-2.06651	0.461157	0.221324	0.960879	0.0387805
METTL23|43637|AD	2.06609	3.9941	1.07372	14.8575	0.0388203
HIPK1|4318|AD	2.06606	2539.36	1.49566	4.31136e+06	0.0388232
FDXR|43324|AA	2.06481	286664	1.89286	4.34138e+10	0.0389407
MFSD6|56566|AP	-2.06352	0.255145	0.0697178	0.933746	0.0390629
GOLGA8R|29771|AT	2.0635	4.00185	1.07206	14.9383	0.0390651
IMPDH1|81688|ES	2.0635	2.76036	1.05226	7.24111	0.0390654
TMEM45A|65829|ES	-2.06338	0.190362	0.039379	0.920224	0.0390768
FBXO10|86410|ES	-2.06318	0.00179883	4.43927e-06	0.728901	0.0390952
CD300LB|43255|AT	-2.06314	0.139836	0.0215757	0.906305	0.0390996
TRIM36|73017|AP	-2.06283	0.480699	0.239668	0.964133	0.0391292
NSMF|88307|AP	2.06228	2.38496	1.04406	5.44796	0.0391815
CLASRP|50387|AP	-2.06203	0.181345	0.0357858	0.918963	0.039205
HMBOX1|83243|AA	-2.06182	0.00485493	3.06671e-05	0.768589	0.0392248
CLN6|31358|AP	2.06143	8.85392	1.11332	70.4128	0.0392619
SH3BP2|68593|AP	-2.06076	0.102769	0.0118046	0.894685	0.0393264
KLHL7|78956|ES	-2.06069	0.0302121	0.00108306	0.842771	0.0393323
ILK|14172|ES	-2.06012	0.347517	0.127136	0.949912	0.0393868
ATG4C|3257|AD	2.06008	3.32706	1.06016	10.4412	0.0393905
GRAPL|39691|AT	2.05992	3.37004	1.06073	10.7069	0.0394059
THUMPD3|63082|AD	-2.0588	0.327851	0.113398	0.947869	0.0395129
C19orf33|49601|AA	-2.05832	0.080501	0.00730952	0.886572	0.0395594
CCR2|64444|AT	2.05789	4.50355	1.07424	18.8803	0.0396004
MTSS1L|37410|ES	2.05717	3.64397	1.06301	12.4915	0.0396698
TXNRD1|24112|AD	2.05674	3.33081	1.05825	10.4836	0.0397116
ZSWIM7|39402|ES	2.05618	124.519	1.25327	12371.7	0.039765
GPD2|55624|AP	2.05604	8.60218	1.1058	66.918	0.0397783
CPT1B|62869|AP	2.05591	76.3584	1.22426	4762.57	0.039791
SEC16A|88175|ES	-2.05576	0.0722116	0.00589386	0.884737	0.039806
HNRNPC|26535|AA	-2.05569	0.155097	0.0262358	0.916877	0.0398129
EPB41|1414|ES	-2.05543	0.00367247	1.74989e-05	0.770736	0.0398377
CKMT1A|30305|AP	2.05464	3.06439	1.05296	8.91819	0.0399134
ERP27|20562|AP	-2.05266	0.356134	0.132885	0.954446	0.0401057
BRCA1|41190|ES	-2.05195	0.0396451	0.00181643	0.865289	0.0401749
ZNF83|51506|ES	-2.05174	0.347597	0.126672	0.95383	0.0401946
PACRGL|68907|ES	-2.05174	0.0195102	0.000453943	0.838535	0.0401948
WDR55|73718|RI	-2.05055	0.132834	0.0192906	0.914687	0.0403112
PLCH1|67347|AT	2.05041	37.5761	1.17347	1203.23	0.0403241
CEP68|95556|AD	2.05031	3.8008	1.0606	13.6207	0.040334
IDH3A|32028|ES	-2.0503	0.0040307	2.0714e-05	0.784324	0.0403353
EGFLAM|71836|AP	2.04983	2.18438	1.03485	4.61083	0.0403814
NEK11|66789|ES	2.04859	2.90926	1.04728	8.08167	0.0405021
PTPN13|69834|ES	2.04812	3.59247	1.05659	12.2146	0.0405479
CLN6|31357|AP	-2.04779	0.114238	0.0143228	0.911153	0.0405806
DIS3L2|57992|ES	-2.04742	0.0793639	0.00701861	0.897419	0.0406165
ADAR|7838|AP	2.04741	3.82208	1.05894	13.7952	0.0406176
PCDHA2|73769|AT	2.04709	3.04126	1.04848	8.82164	0.0406496
DMKN|49191|ES	-2.04649	0.234157	0.0583004	0.940466	0.0407084
PPP3CB|12152|AP	-2.04593	0.0170333	0.000344281	0.842724	0.0407636
RAPGEF3|21350|AP	-2.04532	0.142261	0.0219541	0.921838	0.0408229
UBAP1|86151|ES	2.0451	144.709	1.23009	17023.7	0.0408454
UBE2Z|42242|AP	2.04374	4.15032	1.06007	16.249	0.0409792
BOC|66195|AA	2.0434	3.81896	1.05624	13.8079	0.0410134
RASSF4|11350|ES	-2.04337	0.0589407	0.00389961	0.89086	0.0410155
CSDE1|4334|ES	-2.04258	0.377486	0.148223	0.961361	0.0410937
HIRA|61047|AP	2.04231	1.84619	1.02503	3.32518	0.0411206
FMR1|90272|ES	-2.04224	0.199854	0.0426185	0.93719	0.0411277
ELMO3|36975|ES	-2.04206	2.21473e-06	8.27877e-12	0.592481	0.0411458
NOP2|19893|RI	-2.04059	0.111619	0.0135863	0.917014	0.0412918
KIAA0319L|1718|AP	-2.03918	0.193729	0.0400016	0.938232	0.0414323
SEZ6L2|35980|ES	-2.03892	0.000177898	4.42137e-08	0.715786	0.0414576
ELMO2|59676|AP	2.03827	6.87774	1.0769	43.9255	0.0415226
RB1CC1|83824|ES	-2.03774	0.0217681	0.000548381	0.86409	0.041576
ERP27|20563|AP	2.03614	2.77874	1.03897	7.43177	0.0417366
C18orf25|45391|ES	-2.03546	0.118719	0.0152535	0.924005	0.0418048
FAM13A|69912|AA	-2.03527	0.0626593	0.00434995	0.90258	0.0418234
KIF2A|72179|AD	2.03416	5.83978	1.06649	31.977	0.0419352
RIF1|55572|ES	-2.0336	0.238363	0.0598452	0.949401	0.0419919
GMPR2|26925|ES	-2.03334	0.235051	0.0582126	0.949091	0.0420183
RAD17|72362|ES	2.0333	12.4633	1.09525	141.823	0.0420226
MPHOSPH9|25055|ES	2.03218	1718.32	1.30306	2.26592e+06	0.0421355
UBXN11|1263|ES	2.03195	4.12037	1.05144	16.1468	0.0421586
RAB7A|66659|ES	-2.03139	0.086646	0.0081818	0.917589	0.042215
WDPCP|53726|AP	-2.03105	0.116258	0.0145732	0.927449	0.0422499
LUC7L|119069|ES	-2.03004	0.000263928	9.25754e-08	0.752446	0.0423527
PCDHA2|73770|AT	-2.02947	0.397165	0.162809	0.96887	0.0424105
SCNN1D|68|AP	2.02889	4.12597	1.04933	16.2234	0.0424696
KLC1|29474|ES	-2.02843	0.159845	0.0271816	0.939991	0.0425168
RIF1|55574|ES	2.02819	29.6172	1.12072	782.693	0.0425414
MRI1|95017|ES	2.02814	5.94615	1.06176	33.3	0.0425455
ABCA2|88252|RI	-2.02757	0.359705	0.133875	0.966482	0.0426042
SLC39A13|15748|RI	-2.02744	0.0148113	0.000252387	0.869196	0.0426178
SELENBP1|7618|ES	2.02677	7022.31	1.33902	3.68277e+07	0.042686
SLC39A11|43198|AP	2.02603	323592	1.5124	6.92353e+10	0.042762
POC1B|23639|ES	-2.0258	0.261606	0.071486	0.957355	0.0427848
TMUB2|41809|ES	-2.02558	0.352622	0.128613	0.966797	0.0428077
MYLK|66480|AA	2.02536	26.329	1.11139	623.743	0.0428303
ZNF596|82544|AD	-2.02513	0.420795	0.182069	0.972532	0.0428544
CD44|14978|ES	-2.02512	3.03014e-06	1.38193e-11	0.664412	0.0428547
TTC21A|64161|AD	-2.02471	0.207436	0.0452494	0.950948	0.0428976
CCDC24|2527|ES	2.02435	5.41849	1.05521	27.8238	0.0429345
SLC29A1|76367|ES	2.02385	2.98253	1.0351	8.59386	0.0429859
UCHL5|9246|ES	2.02318	9.23417	1.07192	79.5486	0.043055
PLEKHG6|19821|AP	2.02285	2.77823	1.03228	7.47722	0.0430887
C1orf63|1146|AA	-2.02282	0.505196	0.260696	0.979007	0.0430918
UBE2Z|42241|AP	-2.02262	0.243823	0.0621065	0.957221	0.043112
ALG13|89907|ES	-2.02258	0.263892	0.0725715	0.959595	0.0431164
UBXN11|1261|ES	2.022	2.17858	1.02418	4.63415	0.0431766
RPP14|100831|ES	2.02147	4.20314	1.04465	16.9112	0.0432316
TFAP2C|59884|AP	-2.02119	0.197972	0.0411635	0.952123	0.0432603
FNBP1|87887|ES	2.02086	2.39921	1.02672	5.6064	0.0432943
TAOK3|24700|AP	2.02047	3.80083	1.04079	13.8801	0.0433352
VWA2|13198|AT	2.02022	3.035	1.03367	8.9112	0.0433609
UBASH3A|60712|AT	2.0191	1705.36	1.24354	2.33869e+06	0.0434765
UFSP2|71348|AD	-2.01875	1.67775e-05	3.87724e-10	0.725995	0.0435127
AGR2|78869|AP	-2.01762	0.0261127	0.000756729	0.901079	0.0436313
VPS28|85607|AD	-2.0176	0.3399	0.119149	0.969646	0.0436334
PTK2|98071|ME	2.01723	10.8931	1.07014	110.882	0.0436718
MAX|27939|RI	-2.01525	0.447089	0.204352	0.978157	0.0438783
MANBA|70115|ES	-2.01524	0.446672	0.203976	0.978135	0.043879
MTHFSD|37925|ES	2.01456	30.921	1.09746	871.202	0.0439504
ZNF83|51507|ES	-2.01405	0.0788483	0.00665595	0.93406	0.0440044
HOPX|69374|AD	2.01368	7.28095	1.05439	50.2777	0.0440428
C1orf159|16|RI	-2.01364	0.403106	0.166478	0.976073	0.0440476
SLC39A10|56623|AP	-2.01317	0.0854291	0.00778837	0.937056	0.0440971
STRN3|27097|ES	2.01143	21.5239	1.0817	428.288	0.04428
SLMAP|65410|ES	-2.01124	0.281633	0.0819217	0.96821	0.0442999
EPOR|47689|RI	2.01078	2.40769	1.02245	5.66968	0.0443487
MRPL30|54687|AT	2.01072	4.83192	1.04057	22.4373	0.0443547
HFE|75578|ES	-2.01032	0.00596864	4.05009e-05	0.879601	0.0443971
C4orf22|69680|AT	2.00956	1.78492	1.0144	3.14071	0.0444774
ZDHHC4|78747|RI	2.00819	2.25034	1.01967	4.96633	0.0446232
MLPH|58111|AP	-2.00767	0.109166	0.0125613	0.948727	0.0446779
TPRG1|68091|AP	-2.00713	0.636693	0.409701	0.989447	0.0447359
GRIP1|22918|ES	-2.00622	0.222935	0.0514503	0.965984	0.0448323
GPR56|36590|ES	-2.00544	0.152996	0.0244258	0.958324	0.0449163
INTS6|25948|ES	-2.00436	0.0879374	0.00816084	0.947572	0.0450312
ZNF808|51469|ES	-2.00427	0.196222	0.0399143	0.964639	0.0450409
FBXO3|14922|AP	-2.00404	0.0387447	0.0016124	0.931001	0.0450658
USP54|12167|ES	-2.00381	0.232765	0.0559356	0.968605	0.0450902
RARB|63743|AP	2.0037	3.09225	1.02495	9.32927	0.0451023
BRD9|71455|AP	2.00369	5.06603	1.03604	24.7719	0.0451037
ZNF561|47369|ES	2.00287	4.26756	1.03157	17.6547	0.0451914
NDRG2|26501|AD	-2.00205	0.0150739	0.000248169	0.915593	0.0452792
PPA2|70208|ES	-2.00097	0.151269	0.0237856	0.962031	0.0453952
IFT88|25429|ES	-1.99945	0.20914	0.0451122	0.969568	0.0455592
AHCYL2|81742|AP	1.9989	1.93286	1.01292	3.68828	0.0456186
SCML4|77137|AT	1.9977	4.70552	1.02968	21.5036	0.0457497
LIMCH1|69108|AP	1.99756	2.66088	1.01859	6.95109	0.0457646
GAPVD1|87572|ES	-1.99716	0.442672	0.198955	0.984936	0.0458076
ZSWIM7|39400|ES	1.99704	3.61066	1.02412	12.7298	0.0458207
SCYL3|8960|ES	-1.99672	0.136076	0.019209	0.963951	0.0458558
NDRG2|26513|RI	-1.99594	0.0832303	0.00724473	0.956182	0.0459409
DCAF17|55933|ES	-1.99589	0.13338	0.0184472	0.964388	0.045946
NARS|45643|AA	-1.99539	0.06762	0.00479649	0.953295	0.046
IGSF3|4366|ES	1.99497	2.98678	1.01939	8.7512	0.0460459
TMEM135|18207|ES	-1.99471	0.0495096	0.00258295	0.948996	0.0460748
ZNF562|47385|ES	-1.99467	0.209711	0.0451903	0.973191	0.0460794
TATDN1|138620|ES	1.99448	7.82773	1.03625	59.1298	0.0460997
DDX11|20968|ES	-1.99356	0.347651	0.123032	0.982353	0.0462003
SYT7|16259|ES	-1.99313	0.103267	0.0110746	0.962922	0.046247
NEK8|39971|RI	-1.99293	0.391518	0.155682	0.98461	0.0462694
RHOT1|40180|ES	1.99242	3.01758	1.01815	8.94342	0.0463252
DUS4L|81343|AD	1.99214	3.87002	1.0221	14.6532	0.0463556
RSRC2|24969|ES	1.98972	3.52406	1.01902	12.1872	0.0466219
TBL1X|88450|ES	-1.98943	0.336164	0.114846	0.983981	0.0466532
TROAP|21569|ES	1.98932	313.836	1.08855	90480.5	0.0466654
SMG7|9182|ES	-1.98899	0.303077	0.0934697	0.982732	0.0467027
ACBD5|11070|ES	-1.98716	0.000791327	6.90504e-07	0.906872	0.0469043
IFI6|1337|AD	-1.9869	0.043977	0.00201763	0.958537	0.0469339
U2SURP|67124|ES	-1.98671	0.00213721	4.96179e-06	0.920571	0.0469549
SPTBN4|49911|AT	1.98637	4.05948	1.0188	16.1753	0.0469923
HEPH|89331|AA	-1.98589	0.113586	0.0132734	0.972007	0.047046
SYT7|16263|ES	-1.98568	0.117506	0.0141959	0.972649	0.0470688
AKR7L|895|ES	-1.9847	0.046835	0.00227882	0.962567	0.0471779
TFAP2C|59883|AP	1.98433	4.92053	1.01976	23.7425	0.0472193
UNC79|29035|AP	-1.9842	0.0990902	0.0101001	0.972159	0.0472337
TRAF3IP3|9683|AA	1.98296	29.742	1.04013	850.454	0.0473716
CCDC148|55659|AP	1.98206	1388.82	1.08402	1.77933e+06	0.0474723
MAD1L1|78598|ES	1.98142	130.828	1.0542	16235.9	0.0475438
ZNF160|51650|AP	1.98117	3.89471	1.01466	14.9496	0.0475724
NSRP1|40086|ES	-1.98105	0.452877	0.206834	0.991603	0.0475853
TMEM107|39108|RI	1.98009	2.40072	1.00894	5.71236	0.047693
WHSC1|68528|AA	-1.97959	0.0972384	0.00967631	0.977161	0.0477498
VWA2|13197|AT	-1.97954	0.335863	0.114028	0.989268	0.0477552
ATP2C1|66769|ES	-1.97929	0.370367	0.138509	0.990346	0.0477829
RNF31|26871|AD	1.97916	45.6056	1.03774	2004.23	0.0477981
ZNF783|82181|AP	-1.97903	0.160529	0.0262278	0.982531	0.0478126
CES2|36904|AD	-1.97774	0.198676	0.0400497	0.985579	0.047958
SCNN1D|67|AP	-1.97772	0.223929	0.0508223	0.986655	0.0479604
ADPGK|31588|ES	1.97769	7.66077e+09	1.22629	4.78578e+19	0.0479637
LGALS8|10388|RI	-1.97713	0.377679	0.143852	0.991584	0.0480274
SMUG1|22130|ES	-1.97712	0.406335	0.166403	0.992217	0.0480284
HACL1|63591|ES	1.97705	4.73498e+06	1.14209	19630705263496	0.0480356
OSBPL9|2970|ES	-1.97629	0.0652008	0.00434813	0.977695	0.0481218
GPR89A|7314|ES	-1.97598	0.338284	0.115446	0.991253	0.048157
RGPD8|54990|ES	1.97541	125.339	1.0385	15127.6	0.0482217
ZNF83|51516|ES	-1.97355	0.106209	0.0114559	0.984683	0.0484331
ADAR|7837|AP	-1.97138	0.274503	0.0759183	0.992541	0.0486803
ELF3|9395|RI	-1.97106	0.0430919	0.00189008	0.982449	0.0487166
PKIB|77377|AP	-1.97092	0.535641	0.287909	0.996535	0.0487328
GABPB1|30578|ES	1.97075	4.60956	1.0084	21.0711	0.0487527
CLIC5|76410|AT	1.96887	2.66738	1.00445	7.08338	0.0489675
PUM1|1449|ES	-1.96801	0.001071	1.17958e-06	0.972416	0.0490665
MAP4K4|54762|ES	-1.968	0.270514	0.0735697	0.994673	0.0490675
POGZ|7632|ES	-1.96792	0.0296698	0.000892907	0.985878	0.0490772
MAN2A2|32517|AA	-1.96663	0.318481	0.101824	0.996129	0.0492259
TROAP|21563|AD	1.96592	117.962	1.01455	13715.5	0.0493081
CD44|15110|ES	-1.96566	0.37601	0.141785	0.99717	0.049338
ZNF771|36108|AA	-1.96521	0.0934247	0.00878357	0.993693	0.0493901
EP400NL|25252|ES	1.96483	2.59786	1.00237	6.73292	0.0494338
PSRC1|4000|RI	-1.96415	0.418241	0.17525	0.998146	0.0495132
HDAC7|21364|AP	1.96201	2.984	1.00114	8.89408	0.0497609
SLAMF1|8477|AT	-1.96168	0.00660012	4.37538e-05	0.995608	0.0497993
DMKN|49180|ES	-1.96065	0.0992727	0.00986308	0.999188	0.0499194
FBXW7|70846|AP	-1.96053	0.456768	0.208683	0.999775	0.0499343
KLHL28|27389|AP	1.9604	86.7291	1.001	7514.41	0.0499486
HUWE1|89225|AP	-1.96028	0.115996	0.0134597	0.99965	0.0499628
ZNF420|49442|ES	-1.96024	0.0266544	0.000710816	0.999495	0.0499681
