# Supplementary material for: Characterization of alternative splicing events and prognostic signatures in breast cancer
Source: BMC Cancer. 2021 May 22;21:587. doi: 10.1186/s12885-021-08305-6 (PMC8141138; doi:10.1186/s12885-021-08305-6)
Supplement: Supplementary file 4 — Additional file 4: Table S4. ER, PR, and HER2 correlationR3. [file 12885_2021_8305_MOESM4_ESM.xlsx]

## Sheet: Sheet1
Table S4. Correlation between ER, PR, HER2 status and prognostic risk defined by AS signatures.
	ER status				PR status				HER2 status
	Negative	Positive	p value		Negative	Positive	p value		Negative	Positive	p value
Risk AA			0.001				0.007				0.245
Low	81	372			127	326			371	82
High	115	314			157	272			338	91
Risk AD			0.54				0.405				0.052
Low	104	347			151	300			374	77
High	92	339			133	298			335	96
Risk AP			0.177				0.031				0.013
Low	91	356			129	318			374	73
High	105	330			155	280			335	100
Risk AT			<0.001				<0.001				0.026
Low	125	319			170	274			370	74
High	71	367			114	324			339	99
Risk ES			0.692				0.914				0.065
Low	102	346			145	303			371	77
High	94	340			139	295			338	96
Risk ME			0.189				0.017				0.052
Low	91	355			127	319			370	76
High	105	331			157	279			339	97
Risk RI			0.228				0.169				0.691
Low	93	359			136	316			361	91
High	103	327			148	282			348	82
Risk ALL			0.023				0.031				0.013
Low	86	364			129	318			374	73
High	110	322			155	280			335	100
