# Supplementary material for: Characterization of alternative splicing events and prognostic signatures in breast cancer
Source: BMC Cancer. 2021 May 22;21:587. doi: 10.1186/s12885-021-08305-6 (PMC8141138; doi:10.1186/s12885-021-08305-6)
Supplement: Supplementary file 5 — Additional file 5: Table S5. Detailed results of GO and KEGG analysesR3. [file 12885_2021_8305_MOESM5_ESM.xlsx]

## Sheet: GO
ONTOLOGY	ID	Description	GeneRatio	BgRatio	pvalue	p.adjust	qvalue	geneID	Count
BP	GO:0016570	histone modification	41/782	456/18493	4.76635e-06	0.0117445	0.0109121	BRPF3/EYA2/PRMT5/VEGFA/MTF2/USP36/BCL6/ATXN3/KDM4B/ZBTB7B/ELP3/JDP2/KAT7/PRDM4/CTCFL/EHMT1/ZMYND8/JARID2/BAZ2A/EZH2/SETD5/HUWE1/EZH1/MUC1/TRIP12/DNMT3B/PRMT2/CDK2/HR/SIRT3/BCOR/KANSL1L/MAP3K7/NAA40/CDK1/BRCA1/NEK11/FMR1/RIF1/TBL1X/HDAC7	41
BP	GO:0045930	negative regulation of mitotic cell cycle	29/782	281/18493	9.09866e-06	0.0117445	0.0109121	RAD21/PTPN3/TOM1L1/NABP1/BCL6/CDK5RAP2/GIGYF2/CNOT8/PINX1/WEE1/KANK2/EZH2/TAOK3/NME6/FBXL7/EME1/HUS1/RAD17/MUC1/PRMT2/DACT1/CDK2/YTHDC2/CTDSPL/PLK3/CDK1/BRCA1/NEK11/MAD1L1	29
BP	GO:0016569	covalent chromatin modification	41/782	470/18493	9.92427e-06	0.0117445	0.0109121	BRPF3/EYA2/PRMT5/VEGFA/MTF2/USP36/BCL6/ATXN3/KDM4B/ZBTB7B/ELP3/JDP2/KAT7/PRDM4/CTCFL/EHMT1/ZMYND8/JARID2/BAZ2A/EZH2/SETD5/HUWE1/EZH1/MUC1/TRIP12/DNMT3B/PRMT2/CDK2/HR/SIRT3/BCOR/KANSL1L/MAP3K7/NAA40/CDK1/BRCA1/NEK11/FMR1/RIF1/TBL1X/HDAC7	41
BP	GO:0007044	cell-substrate junction assembly	15/782	95/18493	1.01802e-05	0.0117445	0.0109121	SRC/VEGFA/DST/FN1/LAMB3/RCC2/PTPRK/CLASP2/PHLDB2/MACF1/ACTN1/WDPCP/PTK2/LIMCH1/MAP4K4	15
BP	GO:0000086	G2/M transition of mitotic cell cycle	23/782	199/18493	1.23705e-05	0.0117445	0.0109121	RAD21/CNTRL/OFD1/DCTN1/PKMYT1/FBXL12/CDK5RAP2/HAUS2/RCC2/PINX1/WEE1/PRKACA/TAOK3/FBXL7/FBXW11/HUS1/RAD17/HSP90AA1/MELK/CDK2/PLK3/CDK1/BRCA1	23
BP	GO:0044839	cell cycle G2/M phase transition	24/782	218/18493	1.83353e-05	0.0145063	0.0134781	RAD21/CNTRL/OFD1/DCTN1/PKMYT1/FBXL12/CDK5RAP2/DYRK3/HAUS2/RCC2/PINX1/WEE1/PRKACA/TAOK3/FBXL7/FBXW11/HUS1/RAD17/HSP90AA1/MELK/CDK2/PLK3/CDK1/BRCA1	24
BP	GO:0007160	cell-matrix adhesion	24/782	222/18493	2.47867e-05	0.016809	0.0156175	ITGB5/BCL2L11/SRC/COL3A1/VEGFA/CD44/BCL6/ITGAV/FN1/RCC2/PTPRK/CLASP2/PHLDB2/ECM2/ADAMTS13/CASK/MACF1/ACTN1/ILK/WDPCP/VWA2/PTK2/LIMCH1/MAP4K4	24
BP	GO:1903533	regulation of protein targeting	13/782	81/18493	3.2867e-05	0.0195025	0.0181201	ANK3/FIS1/HAX1/USP36/FBXW7/FYN/HPS4/MFF/BAG4/HUWE1/PDZK1/VAMP7/RNF31	13
BP	GO:0010256	endomembrane system organization	35/782	403/18493	4.79565e-05	0.0252944	0.0235015	ANK3/DMKN/OBSL1/VPS28/PLSCR4/PRMT5/LYST/VPS37A/ATL2/DCTN1/USP6NL/SYT11/BIN1/FCHO2/BAIAP2/USP8/HOOK2/RAB7A/MYO18A/ANK2/BLOC1S1/BIN2/COG4/CLASP2/SNX19/CUL7/DMPK/CREB1/CNEP1R1/PLK3/CDK1/GOLGA8R/MTSS1L/SEC16A/SYT7	35
BP	GO:1903008	organelle disassembly	14/782	97/18493	5.59627e-05	0.0261725	0.0243173	FIS1/HAX1/RNF41/USP36/FBXW7/GBA/DYRK3/KLC1/MFN2/DNM1L/USP30/PLK3/CDK1/RB1CC1	14
BP	GO:1901991	negative regulation of mitotic cell cycle phase transition	21/782	191/18493	6.12261e-05	0.0261725	0.0243173	RAD21/CDK5RAP2/GIGYF2/CNOT8/PINX1/WEE1/KANK2/EZH2/TAOK3/FBXL7/HUS1/RAD17/MUC1/PRMT2/DACT1/CDK2/CTDSPL/PLK3/CDK1/BRCA1/MAD1L1	21
BP	GO:0034333	adherens junction assembly	13/782	88/18493	8.00947e-05	0.0261725	0.0243173	SRC/VEGFA/RCC2/PTPRK/CLASP2/PHLDB2/MACF1/ACTN1/HIPK1/WDPCP/PTK2/LIMCH1/MAP4K4	13
BP	GO:0048002	antigen processing and presentation of peptide antigen	17/782	139/18493	8.11521e-05	0.0261725	0.0243173	ITGB5/FCGR2B/LGMN/KIF22/SEC24D/DCTN1/SEC31A/KLC1/OSBPL1A/ITGAV/RAB7A/KIFAP3/KIF23/IKBKB/KLC2/KIF2A/HFE	17
BP	GO:0002478	antigen processing and presentation of exogenous peptide antigen	16/782	126/18493	8.30559e-05	0.0261725	0.0243173	ITGB5/FCGR2B/LGMN/KIF22/SEC24D/DCTN1/SEC31A/KLC1/OSBPL1A/ITGAV/RAB7A/KIFAP3/KIF23/IKBKB/KLC2/KIF2A	16
BP	GO:0006914	autophagy	38/782	466/18493	8.91882e-05	0.0261725	0.0243173	BCL2L11/FIS1/DAPK2/VPS28/DAPL1/SRC/HAX1/VPS37A/RNF41/USP36/FBXW7/GBA/UVRAG/LARS/ATG4A/NPC1/SUPT20H/RAB7A/TFEB/ANXA7/FEZ2/MFN2/MTM1/PRKACA/DNM1L/USP30/NRBP2/LRSAM1/HSP90AA1/PLEKHM1/PLK3/MAP3K7/ATG4C/RB1CC1/PTK2/IFT88/ACBD5/LGALS8	38
BP	GO:0061919	process utilizing autophagic mechanism	38/782	466/18493	8.91882e-05	0.0261725	0.0243173	BCL2L11/FIS1/DAPK2/VPS28/DAPL1/SRC/HAX1/VPS37A/RNF41/USP36/FBXW7/GBA/UVRAG/LARS/ATG4A/NPC1/SUPT20H/RAB7A/TFEB/ANXA7/FEZ2/MFN2/MTM1/PRKACA/DNM1L/USP30/NRBP2/LRSAM1/HSP90AA1/PLEKHM1/PLK3/MAP3K7/ATG4C/RB1CC1/PTK2/IFT88/ACBD5/LGALS8	38
BP	GO:0000209	protein polyubiquitination	25/782	257/18493	9.74796e-05	0.0261725	0.0243173	UBE2V1/PELI3/UNKL/RNF41/BFAR/FBXL12/ERCC8/FBXW7/MARCH7/RFFL/MIB2/UBA52/RNF111/TRIM36/HUWE1/LRSAM1/TRIM3/SHPRH/FBXL7/FBXW11/RNF146/TRIP12/FBXO10/BRCA1/RNF31	25
BP	GO:0010948	negative regulation of cell cycle process	28/782	304/18493	9.92426e-05	0.0261725	0.0243173	RAD21/ZNF268/TOM1L1/BCL6/FBXW7/CDK5RAP2/GIGYF2/EHMT1/CNOT8/PINX1/WEE1/KANK2/EZH2/TAOK3/NME6/FBXL7/HUS1/RAD17/MUC1/PRMT2/DACT1/CDK2/CTDSPL/PLK3/CDK1/BRCA1/MAX/MAD1L1	28
BP	GO:0007045	cell-substrate adherens junction assembly	12/782	79/18493	0.000113668	0.026979	0.0250667	SRC/VEGFA/RCC2/PTPRK/CLASP2/PHLDB2/MACF1/ACTN1/WDPCP/PTK2/LIMCH1/MAP4K4	12
BP	GO:0048041	focal adhesion assembly	12/782	79/18493	0.000113668	0.026979	0.0250667	SRC/VEGFA/RCC2/PTPRK/CLASP2/PHLDB2/MACF1/ACTN1/WDPCP/PTK2/LIMCH1/MAP4K4	12
BP	GO:0033044	regulation of chromosome organization	29/782	330/18493	0.000170361	0.0358812	0.0333379	RAD21/SRC/VEGFA/MTF2/BCL6/ZBTB7B/CDK5RAP2/JDP2/KAT7/CTCFL/PINX1/JARID2/SMG6/SETD5/PKIB/DDX11/MAP2K7/MUC1/TRIP12/DNMT3B/BCOR/NAA40/HMBOX1/HNRNPC/BRCA1/HIRA/FMR1/RIF1/MAD1L1	29
BP	GO:0019884	antigen processing and presentation of exogenous antigen	16/782	134/18493	0.000172904	0.0358812	0.0333379	ITGB5/FCGR2B/LGMN/KIF22/SEC24D/DCTN1/SEC31A/KLC1/OSBPL1A/ITGAV/RAB7A/KIFAP3/KIF23/IKBKB/KLC2/KIF2A	16
BP	GO:0045773	positive regulation of axon extension	8/782	39/18493	0.000189095	0.0358812	0.0333379	NTRK3/VEGFA/ADNP/FN1/TRPV2/TNFRSF12A/MACF1/ILK	8
BP	GO:0051893	regulation of focal adhesion assembly	10/782	60/18493	0.000191097	0.0358812	0.0333379	SRC/VEGFA/RCC2/CLASP2/PHLDB2/MACF1/WDPCP/PTK2/LIMCH1/MAP4K4	10
BP	GO:0090109	regulation of cell-substrate junction assembly	10/782	60/18493	0.000191097	0.0358812	0.0333379	SRC/VEGFA/RCC2/CLASP2/PHLDB2/MACF1/WDPCP/PTK2/LIMCH1/MAP4K4	10
BP	GO:0034329	cell junction assembly	23/782	238/18493	0.000201194	0.0358812	0.0333379	SRC/VEGFA/ACTG1/DST/PKN2/FN1/LAMB3/ANK2/RCC2/PTPRK/IKBKB/CLASP2/PRKACA/PHLDB2/MACF1/ACTN1/HIPK1/ILK/WDPCP/PTK2/LIMCH1/MAP4K4/HDAC7	23
BP	GO:0010498	proteasomal protein catabolic process	36/782	452/18493	0.0002151	0.0358812	0.0333379	HSPBP1/SPOP/DCAF11/UBXN11/RNF41/OS9/BFAR/FBXL12/ERCC8/ATXN3/FBXW7/GBA/SENP1/MARCH7/RFFL/DERL3/UBA52/HERC2/ARRB2/TRIB1/WWTR1/MTM1/RHBDF1/PRKACA/TRIM3/FBXL7/FBXW11/ARMC8/SUMO1/CDK2/PLK3/CDK1/FMR1/UCHL5/HFE/TBL1X	36
BP	GO:1903146	regulation of autophagy of mitochondrion	8/782	40/18493	0.000227704	0.0358812	0.0333379	HAX1/RNF41/USP36/FBXW7/GBA/MFN2/DNM1L/USP30	8
BP	GO:0019886	antigen processing and presentation of exogenous peptide antigen via MHC class II	13/782	98/18493	0.000243302	0.0358812	0.0333379	FCGR2B/LGMN/KIF22/SEC24D/DCTN1/SEC31A/KLC1/OSBPL1A/RAB7A/KIFAP3/KIF23/KLC2/KIF2A	13
BP	GO:1901988	negative regulation of cell cycle phase transition	21/782	211/18493	0.000251015	0.0358812	0.0333379	RAD21/CDK5RAP2/GIGYF2/CNOT8/PINX1/WEE1/KANK2/EZH2/TAOK3/FBXL7/HUS1/RAD17/MUC1/PRMT2/DACT1/CDK2/CTDSPL/PLK3/CDK1/BRCA1/MAD1L1	21
BP	GO:0016242	negative regulation of macroautophagy	7/782	31/18493	0.000254226	0.0358812	0.0333379	RNF41/USP36/NPC1/FEZ2/MTM1/USP30/NRBP2	7
BP	GO:0031589	cell-substrate adhesion	29/782	338/18493	0.000255676	0.0358812	0.0333379	ITGB5/BCL2L11/SRC/COL3A1/VEGFA/CD44/BCL6/ATXN3/COL8A1/ITGAV/FN1/RCC2/PTPRK/CLASP2/TNFRSF12A/PHLDB2/ECM2/ADAMTS13/CASK/MACF1/ACTN1/EGFLAM/ILK/WDPCP/VWA2/AGR2/PTK2/LIMCH1/MAP4K4	29
BP	GO:0032386	regulation of intracellular transport	34/782	422/18493	0.000258084	0.0358812	0.0333379	ANK3/FIS1/SRC/HAX1/OS9/USP36/FBXW7/FYN/HPS4/GIT1/SYK/DERL3/RBM4/MFF/BAG4/NCBP2/NAPA/PRKACA/DNM1L/HUWE1/PDZK1/CASK/VAMP7/OAZ1/INPP5F/PLK3/CDK1/SEC16A/RAPGEF3/FMR1/ABCA2/SYT7/RHOT1/RNF31	34
BP	GO:0010389	regulation of G2/M transition of mitotic cell cycle	17/782	153/18493	0.000263673	0.0358812	0.0333379	RAD21/CNTRL/OFD1/DCTN1/CDK5RAP2/HAUS2/RCC2/PINX1/PRKACA/TAOK3/FBXL7/HUS1/RAD17/HSP90AA1/CDK2/CDK1/BRCA1	17
BP	GO:0031056	regulation of histone modification	16/782	139/18493	0.000264555	0.0358812	0.0333379	VEGFA/MTF2/BCL6/ZBTB7B/JDP2/KAT7/CTCFL/JARID2/SETD5/MUC1/TRIP12/DNMT3B/BCOR/BRCA1/FMR1/RIF1	16
BP	GO:0031058	positive regulation of histone modification	12/782	87/18493	0.000289216	0.0371057	0.0344756	VEGFA/MTF2/BCL6/ZBTB7B/JDP2/KAT7/JARID2/MUC1/DNMT3B/BRCA1/FMR1/RIF1	12
BP	GO:1901888	regulation of cell junction assembly	12/782	87/18493	0.000289216	0.0371057	0.0344756	SRC/VEGFA/RCC2/IKBKB/CLASP2/PRKACA/PHLDB2/MACF1/WDPCP/PTK2/LIMCH1/MAP4K4	12
BP	GO:0032388	positive regulation of intracellular transport	21/782	214/18493	0.000304369	0.0372277	0.0345889	ANK3/FIS1/USP36/FBXW7/FYN/HPS4/SYK/MFF/NCBP2/PRKACA/DNM1L/HUWE1/PDZK1/VAMP7/OAZ1/PLK3/CDK1/SEC16A/RAPGEF3/SYT7/RNF31	21
BP	GO:1901990	regulation of mitotic cell cycle phase transition	31/782	375/18493	0.000305852	0.0372277	0.0345889	RAD21/CNTRL/OFD1/DCTN1/CDK5RAP2/HYAL1/HAUS2/GIGYF2/RCC2/CNOT8/PINX1/WEE1/KANK2/EZH2/PRKACA/TAOK3/FBXL7/CDKN1C/HUS1/RAD17/HSP90AA1/MUC1/PRMT2/DACT1/CDK2/CTDSPL/PLK3/CDK1/BRCA1/NEK11/MAD1L1	31
BP	GO:1902749	regulation of cell cycle G2/M phase transition	18/782	170/18493	0.000320803	0.0380713	0.0353727	RAD21/CNTRL/OFD1/DCTN1/CDK5RAP2/DYRK3/HAUS2/RCC2/PINX1/PRKACA/TAOK3/FBXL7/HUS1/RAD17/HSP90AA1/CDK2/CDK1/BRCA1	18
BP	GO:0002495	antigen processing and presentation of peptide antigen via MHC class II	13/782	101/18493	0.000328997	0.0380914	0.0353914	FCGR2B/LGMN/KIF22/SEC24D/DCTN1/SEC31A/KLC1/OSBPL1A/RAB7A/KIFAP3/KIF23/KLC2/KIF2A	13
BP	GO:1901987	regulation of cell cycle phase transition	33/782	412/18493	0.000351295	0.0397047	0.0368904	RAD21/CNTRL/OFD1/DCTN1/FBXW7/CDK5RAP2/HYAL1/DYRK3/HAUS2/GIGYF2/RCC2/CNOT8/PINX1/WEE1/KANK2/EZH2/PRKACA/TAOK3/FBXL7/CDKN1C/HUS1/RAD17/HSP90AA1/MUC1/PRMT2/DACT1/CDK2/CTDSPL/PLK3/CDK1/BRCA1/NEK11/MAD1L1	33
BP	GO:0002504	antigen processing and presentation of peptide or polysaccharide antigen via MHC class II	13/782	102/18493	0.00036275	0.0400459	0.0372074	FCGR2B/LGMN/KIF22/SEC24D/DCTN1/SEC31A/KLC1/OSBPL1A/RAB7A/KIFAP3/KIF23/KLC2/KIF2A	13
BP	GO:0098900	regulation of action potential	9/782	54/18493	0.000397177	0.04285	0.0398128	ANK3/PTPN3/BIN1/GBA/ANK2/SUMO1/NOS1AP/FMR1/SLMAP	9
BP	GO:0044782	cilium organization	31/782	382/18493	0.000420166	0.043929	0.0408152	TTC26/TBC1D30/CNTRL/OFD1/DCTN1/CDK5RAP2/FUZ/TMEM107/HAUS2/LRRC49/ATMIN/FOPNL/KIFAP3/WWTR1/PRKACA/NEK1/TCTN1/DYNLRB2/POC1B/BBS9/KIAA0586/HSP90AA1/SEPT8/RPGR/ODF2L/WDR11/CC2D2A/CDK1/WDPCP/TTC21A/IFT88	31
BP	GO:1903391	regulation of adherens junction organization	10/782	66/18493	0.000425686	0.043929	0.0408152	SRC/VEGFA/RCC2/CLASP2/PHLDB2/MACF1/WDPCP/PTK2/LIMCH1/MAP4K4	10
BP	GO:0060271	cilium assembly	30/782	366/18493	0.000438033	0.0442413	0.0411054	TTC26/TBC1D30/CNTRL/OFD1/DCTN1/CDK5RAP2/FUZ/TMEM107/HAUS2/LRRC49/ATMIN/FOPNL/KIFAP3/WWTR1/PRKACA/NEK1/TCTN1/DYNLRB2/POC1B/BBS9/KIAA0586/HSP90AA1/SEPT8/RPGR/ODF2L/WDR11/CC2D2A/CDK1/WDPCP/IFT88	30
BP	GO:1902275	regulation of chromatin organization	18/782	175/18493	0.000456567	0.0451525	0.0419521	VEGFA/MTF2/BCL6/ZBTB7B/JDP2/KAT7/CTCFL/JARID2/SETD5/MUC1/TRIP12/DNMT3B/BCOR/NAA40/BRCA1/HIRA/FMR1/RIF1	18
BP	GO:0010821	regulation of mitochondrion organization	18/782	176/18493	0.000488995	0.0473726	0.0440148	BCL2L11/FIS1/HAX1/RNF41/USP36/FBXW7/GBA/HPS4/ARRB2/MFF/BAG4/MFN2/DNM1L/HUWE1/USP30/TMEM135/RHOT1/RNF31	18
CC	GO:0044450	microtubule organizing center part	21/819	179/19659	1.88297e-05	0.0110342	0.0100095	NEURL4/OFD1/DCTN1/CDK5RAP2/DYRK3/CCDC120/HERC2/FOPNL/PARP3/PDE4B/NEK1/POC1B/BBS9/KIAA0586/TUBD1/ODF2L/TUBGCP4/BRCA1/KIF2A/MPHOSPH9/IFT88	21
CC	GO:0015629	actin cytoskeleton	39/819	483/19659	6.6032e-05	0.0193474	0.0175506	RCSD1/TPM3/LPXN/OBSL1/TMEM63B/ACTR3B/SRC/ZNF268/HAX1/MYL12A/DCTN1/FYN/BIN1/AIF1L/BAIAP2/ACTG1/MYL5/MYO18A/PTPN12/BIN2/ZNF174/CASK/SPTAN1/SORBS2/MACF1/ACTN1/ILK/MTSS1L/HNRNPC/RAPGEF3/SCNN1D/MYLK/PTK2/HFE/MLPH/INTS6/LIMCH1/SPTBN4/CLIC5	39
MF	GO:0015631	tubulin binding	34/783	325/17632	3.35294e-06	0.0026723	0.00253059	BCL2L11/KIF22/OFD1/OGG1/TBCA/DCTN1/ADNP/SYT11/FYN/CLIP1/FCHO2/CDK5RAP2/KLC1/DST/HOOK2/PHF6/RCC2/KIF23/TRIM36/PDE4B/CLASP2/CCSER2/DNM1L/PRC1/SYBU/NCALD/TPPP3/MACF1/TUBGCP4/BRCA1/FMR1/KIF2A/MAP4K4/PSRC1	34
MF	GO:0019787	ubiquitin-like protein transferase activity	38/783	421/17632	2.82598e-05	0.0104375	0.009884	UBE2V1/PJA1/PELI3/UNKL/RNF41/BFAR/FBXL12/ERCC8/FBXW7/RFFL/MIB2/HERC2/ZYG11B/RNF111/TRIM36/TRIM62/TRIM23/HUWE1/CUL2/LRSAM1/TRIM3/SHPRH/FBXL7/FBXW11/HERC4/SUMO1/RNF146/TRIP12/UHRF2/RNF38/FBXO3/RNF138/BCOR/FBXO10/BRCA1/UBE2Z/RNF31/HDAC7	38
MF	GO:0004842	ubiquitin-protein transferase activity	36/783	396/17632	3.92879e-05	0.0104375	0.009884	UBE2V1/PJA1/PELI3/UNKL/RNF41/BFAR/FBXL12/ERCC8/FBXW7/RFFL/MIB2/HERC2/ZYG11B/RNF111/TRIM36/TRIM62/TRIM23/HUWE1/CUL2/LRSAM1/TRIM3/SHPRH/FBXL7/FBXW11/HERC4/RNF146/TRIP12/UHRF2/RNF38/FBXO3/RNF138/BCOR/FBXO10/BRCA1/UBE2Z/RNF31	36
MF	GO:0032183	SUMO binding	5/783	14/17632	0.000244127	0.0480805	0.0455309	TDG/USPL1/HERC2/RNF111/NR3C1	5
MF	GO:0004674	protein serine/threonine kinase activity	37/783	455/17632	0.000301634	0.0480805	0.0455309	RPS6KA1/DAPK2/MOK/PELI3/CDK15/PASK/PKMYT1/ALPK1/DYRK3/PAK6/SYK/PKN2/MAP3K3/RIPK4/TRIO/IKBKB/DMPK/PRKACA/NEK1/TAOK3/NRBP2/ADCK5/MAP2K7/ACVR1/CDK8/MELK/CASK/CDK2/PLK3/MAP3K7/CDK1/HIPK1/ILK/NEK11/MYLK/NEK8/MAP4K4	37

## Sheet: KEGG
KEGGID	Description	GeneRatio	BgRatio	pvalue	p.adjust	qvalue	geneID	Count
hsa05135	Yersinia infection	14/329	120/8011	0.000381558	0.0516398	0.0496817	6195/57180/6714/10458/71/5586/27040/2335/3551/4772/9815/5609/6885/5747	14
hsa04510	Focal adhesion	19/329	199/8011	0.000512497	0.0516398	0.0496817	3693/394/6714/10627/7422/2534/56034/1278/56924/71/3685/4636/2335/3914/1292/87/3611/4638/5747	19
hsa05418	Fluid shear stress and atherosclerosis	15/329	139/8011	0.000555266	0.0516398	0.0496817	4205/6714/7422/71/3685/3554/3551/7341/5609/90/3320/2944/6382/6885/5747	15
hsa04142	Lysosome	12/329	123/8011	0.00451941	0.224436	0.215926	410/5641/2629/3373/4864/968/23457/23163/54/23659/20/4126	12
hsa04611	Platelet activation	12/329	124/8011	0.0048245	0.224436	0.215926	6714/1281/10627/2534/1278/71/6850/196883/5566/10125/109/4638	12
hsa04137	Mitophagy - animal	8/329	65/8011	0.00486642	0.224436	0.215926	51024/6714/9101/7879/7942/9927/84749/55288	8
hsa04380	Osteoclast differentiation	12/329	128/8011	0.00621333	0.224436	0.215926	2213/2274/2534/6850/3554/3551/1385/54/4772/5609/6885/5532	12
hsa04810	Regulation of actin cytoskeleton	17/329	213/8011	0.00656721	0.224436	0.215926	3693/6714/10627/56034/56924/28964/10458/71/3685/4636/2335/54961/10152/2246/87/4638/5747	17
hsa04914	Progesterone-mediated oocyte maturation	10/329	99/8011	0.00723987	0.224436	0.215926	6195/3835/9088/196883/5566/109/3320/1017/983/8379	10
hsa05100	Bacterial invasion of epithelial cells	8/329	73/8011	0.00977204	0.242619	0.233419	6714/71/2335/23176/3611/79767/63916/5747	8
hsa04512	ECM-receptor interaction	9/329	88/8011	0.00980497	0.242619	0.233419	3693/9899/960/1278/3685/2335/3914/1292/6382	9
hsa03410	Base excision repair	5/329	33/8011	0.0104352	0.242619	0.233419	6996/4968/27343/10039/23583	5
hsa04928	Parathyroid hormone synthesis, secretion and action	10/329	106/8011	0.011515	0.247129	0.237759	4040/4205/5337/409/196883/5142/5566/1385/109/4209	10
hsa05222	Small cell lung cancer	9/329	92/8011	0.0129334	0.257745	0.247972	3685/2335/3914/3551/51426/1017/5747/4149/5915	9
hsa05131	Shigellosis	17/329	236/8011	0.0171276	0.318573	0.306494	7335/6714/10627/23048/960/71/4636/3554/3551/23291/23176/6885/87/3611/63916/5747/55072	17
hsa04120	Ubiquitin mediated proteolysis	11/329	136/8011	0.023928	0.392789	0.377895	1161/55294/8924/9820/10075/8453/23291/26091/9320/672/65264	11
hsa05146	Amoebiasis	9/329	102/8011	0.0239334	0.392789	0.377895	1281/1278/3554/7879/2335/3914/5566/87/5747	9
hsa04660	T cell receptor signaling pathway	9/329	104/8011	0.0267536	0.414681	0.398957	2534/56924/27040/3551/10125/4772/5609/6885/5532	9
hsa03320	PPAR signaling pathway	7/329	76/8011	0.0358667	0.514919	0.495395	10062/2710/10873/2181/1579/3611/1375	7
hsa04114	Oocyte meiosis	10/329	128/8011	0.0374438	0.514919	0.495395	6195/9088/196883/5566/23291/109/1017/983/5532/8379	10
hsa04926	Relaxin signaling pathway	10/329	129/8011	0.0391777	0.514919	0.495395	6714/1281/7422/1278/409/196883/5566/1385/109/5609	10
hsa05205	Proteoglycans in cancer	14/329	204/8011	0.0410995	0.514919	0.495395	288/3693/6714/7422/960/1278/71/2099/3685/2335/287/5566/6382/5747	14
hsa00600	Sphingolipid metabolism	5/329	47/8011	0.0424485	0.514919	0.495395	410/2629/55331/55627/79603	5
hsa00270	Cysteine and methionine metabolism	5/329	49/8011	0.0494245	0.57456	0.552774	58478/3939/1789/84245/23382	5
hsa04340	Hedgehog signaling pathway	5/329	50/8011	0.0531508	0.593163	0.570672	8405/409/5566/23291/91653	5
hsa04010	MAPK signaling pathway	18/329	295/8011	0.0598277	0.641997	0.617654	6195/11221/7422/56034/3554/4215/409/3551/5566/51347/10125/4772/5609/2246/6885/5532/4149/9448	18
hsa04110	Cell cycle	9/329	124/8011	0.0685644	0.673349	0.647817	10926/5885/9088/10274/7465/1028/1017/983/8379	9
hsa04360	Axon guidance	12/329	181/8011	0.0689065	0.673349	0.647817	6714/10627/2534/64218/56924/4636/57522/54961/3611/5532/91653/5747	12
hsa04520	Adherens junction	6/329	71/8011	0.0706296	0.673349	0.647817	6714/2534/10458/71/6885/87	6
hsa00430	Taurine and hypotaurine metabolism	2/329	11/8011	0.0724031	0.673349	0.647817	2687/51380	2
hsa04912	GnRH signaling pathway	7/329	93/8011	0.0871658	0.784492	0.754746	6714/5337/4215/196883/5566/109/5609	7
hsa05414	Dilated cardiomyopathy (DCM)	7/329	96/8011	0.0991216	0.832622	0.801051	3693/7170/71/3685/196883/5566/109	7
hsa04962	Vasopressin-regulated water reabsorption	4/329	44/8011	0.1052	0.832622	0.801051	1639/5566/1385/109	4
hsa01522	Endocrine resistance	7/329	98/8011	0.107568	0.832622	0.801051	9611/6714/2099/196883/5566/109/5747	7
hsa04140	Autophagy - animal	9/329	137/8011	0.110334	0.832622	0.801051	23604/7405/115201/55578/7879/5566/6885/84938/9821	9
hsa02010	ABC transporters	4/329	45/8011	0.111941	0.832622	0.801051	5826/9619/23457/20	4
hsa04392	Hippo signaling pathway - multiple species	3/329	29/8011	0.114498	0.832622	0.801051	122786/25937/83937	3
hsa05166	Human T-cell leukemia virus 1 infection	13/329	219/8011	0.116147	0.832622	0.801051	3554/1959/4215/8498/196883/3551/5566/1385/4772/109/1017/5532/8379	13
hsa04750	Inflammatory mediator regulation of TRP channels	7/329	100/8011	0.116388	0.832622	0.801051	6714/3554/51393/196883/1579/5566/109	7
hsa04625	C-type lectin receptor signaling pathway	7/329	104/8011	0.135117	0.942438	0.906703	6714/6850/1959/3551/4772/1263/5532	7
hsa04151	PI3K-Akt signaling pathway	19/329	354/8011	0.13975	0.950982	0.914924	3693/10018/7422/56034/1278/6850/3685/5586/2335/3914/3551/1385/3320/1292/1017/2246/672/5747/2057	19
hsa04540	Gap junction	6/329	88/8011	0.152647	0.960943	0.924506	6714/56034/196883/5566/109/983	6
hsa00450	Selenocompound metabolism	2/329	17/8011	0.152744	0.960943	0.924506	51540/7296	2
hsa04072	Phospholipase D signaling pathway	9/329	148/8011	0.154677	0.960943	0.924506	2534/56034/6850/5337/196883/5900/109/8527/10411	9
hsa04211	Longevity regulating pathway	6/329	89/8011	0.158435	0.960943	0.924506	79813/196883/5566/1385/109/9821	6
hsa05235	PD-L1 expression and PD-1 checkpoint pathway in cancer	6/329	89/8011	0.158435	0.960943	0.924506	27040/4215/3551/10125/4772/5532	6
hsa00230	Purine metabolism	8/329	130/8011	0.165276	0.973062	0.936166	221264/1716/196883/5142/10201/109/3614/51292	8
hsa00511	Other glycan degradation	2/329	18/8011	0.167409	0.973062	0.936166	2629/4126	2
hsa05020	Prion diseases	3/329	35/8011	0.17231	0.976264	0.939247	2534/5566/714	3
hsa04670	Leukocyte transendothelial migration	7/329	112/8011	0.176638	0.976264	0.939247	394/10627/71/4636/87/10411/5747	7
hsa03460	Fanconi anemia pathway	4/329	54/8011	0.180269	0.976264	0.939247	5395/51426/146956/672	4
hsa05212	Pancreatic cancer	5/329	76/8011	0.201448	0.976264	0.939247	7422/5337/3551/5900/51426	5
hsa05203	Viral carcinogenesis	11/329	201/8011	0.203857	0.976264	0.939247	6714/6850/1959/5566/1385/3249/1017/87/983/8379/51564	11
hsa05215	Prostate cancer	6/329	97/8011	0.207928	0.976264	0.939247	56034/3551/1385/2078/3320/1017	6
hsa04218	Cellular senescence	9/329	160/8011	0.21144	0.976264	0.939247	132660/286826/23291/4772/3364/1017/983/204851/5532	9
hsa05163	Human cytomegalovirus infection	12/329	225/8011	0.214451	0.976264	0.939247	6714/7422/3685/3554/196883/3551/5566/1385/4772/109/5532/5747	12
hsa04640	Hematopoietic cell lineage	6/329	99/8011	0.221088	0.976264	0.939247	960/966/3554/3590/7037/2057	6
hsa04370	VEGF signaling pathway	4/329	59/8011	0.223013	0.976264	0.939247	6714/7422/5532/5747	4
hsa00983	Drug metabolism - other enzymes	5/329	79/8011	0.223706	0.976264	0.939247	54658/10201/2944/3614/8824	5
hsa03440	Homologous recombination	3/329	41/8011	0.236454	0.976264	0.939247	146956/5893/672	3
hsa05219	Bladder cancer	3/329	41/8011	0.236454	0.976264	0.939247	23604/6714/7422	3
hsa04714	Thermogenesis	12/329	231/8011	0.240711	0.976264	0.939247	6195/1345/1347/71/2181/196883/7381/5566/1385/109/137682/1375	12
hsa00310	Lysine degradation	4/329	61/8011	0.240805	0.976264	0.939247	79813/2146/2145/5351	4
hsa04141	Protein processing in endoplasmic reticulum	9/329	166/8011	0.242581	0.976264	0.939247	23640/9871/10956/4287/22872/91319/5589/5609/3320	9
hsa00515	Mannose type O-glycan biosynthesis	2/329	23/8011	0.243322	0.976264	0.939247	10585/79147	2
hsa04662	B cell receptor signaling pathway	5/329	82/8011	0.24666	0.976264	0.939247	2213/6850/3551/4772/5532	5
hsa04022	cGMP-PKG signaling pathway	9/329	167/8011	0.247923	0.976264	0.939247	4205/1909/196883/1385/4772/109/4209/5532/4638	9
hsa04146	Peroxisome	5/329	83/8011	0.254446	0.976264	0.939247	5826/92960/2181/1384/26061	5
hsa05132	Salmonella infection	11/329	214/8011	0.264281	0.976264	0.939247	10627/3831/71/7879/3551/64837/83657/5609/3320/9842/6885	11
hsa00071	Fatty acid degradation	3/329	44/8011	0.269942	0.976264	0.939247	2181/1579/1375	3
hsa04659	Th17 cell differentiation	6/329	107/8011	0.276192	0.976264	0.939247	27040/3554/3551/4772/3320/5532	6
hsa04927	Cortisol synthesis and secretion	4/329	65/8011	0.27727	0.976264	0.939247	196883/5566/1385/109	4
hsa04260	Cardiac muscle contraction	5/329	86/8011	0.278145	0.976264	0.939247	1345/7170/1347/444/7381	5
hsa04911	Insulin secretion	5/329	86/8011	0.278145	0.976264	0.939247	196883/5566/1385/3782/109	5
hsa04921	Oxytocin signaling pathway	8/329	153/8011	0.292613	0.976264	0.939247	6714/71/196883/5566/4772/109/5532/4638	8
hsa04720	Long-term potentiation	4/329	67/8011	0.295834	0.976264	0.939247	6195/5566/5532/10411	4
hsa04270	Vascular smooth muscle contraction	7/329	132/8011	0.298845	0.976264	0.939247	1909/10267/196883/1579/5566/109/4638	7
hsa04727	GABAergic synapse	5/329	89/8011	0.302267	0.976264	0.939247	6714/27165/196883/5566/109	5
hsa04664	Fc epsilon RI signaling pathway	4/329	68/8011	0.305176	0.976264	0.939247	2534/6850/27040/5609	4
hsa04668	TNF signaling pathway	6/329	112/8011	0.312143	0.976264	0.939247	9530/3551/1385/10059/5609/6885	6
hsa04924	Renin secretion	4/329	69/8011	0.314549	0.976264	0.939247	1909/5566/1385/5532	4
hsa05031	Amphetamine addiction	4/329	69/8011	0.314549	0.976264	0.939247	5566/1385/4129/5532	4
hsa05230	Central carbon metabolism in cancer	4/329	69/8011	0.314549	0.976264	0.939247	3939/4916/27165/23410	4
hsa03013	RNA transport	9/329	179/8011	0.314743	0.976264	0.939247	8672/10419/10250/79760/22916/7341/23279/2332/11102	9
hsa03015	mRNA surveillance pathway	5/329	91/8011	0.318526	0.976264	0.939247	9887/10250/23293/22916/79869	5
hsa05032	Morphine addiction	5/329	91/8011	0.318526	0.976264	0.939247	409/196883/5142/5566/109	5
hsa04144	Endocytosis	12/329	249/8011	0.325743	0.976264	0.939247	51160/6714/137492/10193/274/28964/9101/5337/7879/409/9815/7037	12
hsa04621	NOD-like receptor signaling pathway	9/329	181/8011	0.326268	0.976264	0.939247	5586/51393/3551/9927/10059/22900/3320/6885/55072	9
hsa05030	Cocaine addiction	3/329	49/8011	0.326675	0.976264	0.939247	5566/1385/4129	3
hsa04724	Glutamatergic synapse	6/329	114/8011	0.326744	0.976264	0.939247	27165/5337/196883/5566/109/5532	6
hsa04666	Fc gamma R-mediated phagocytosis	5/329	93/8011	0.334889	0.976264	0.939247	2213/274/6850/5337/27040	5
hsa05110	Vibrio cholerae infection	3/329	50/8011	0.338059	0.976264	0.939247	71/5566/109	3
hsa05144	Malaria	3/329	50/8011	0.338059	0.976264	0.939247	3039/3040/6382	3
hsa04915	Estrogen signaling pathway	7/329	138/8011	0.338773	0.976264	0.939247	6714/2099/196883/5566/1385/109/3320	7
hsa00920	Sulfur metabolism	1/329	10/8011	0.342689	0.976264	0.939247	8991	1
hsa05161	Hepatitis B	8/329	162/8011	0.348036	0.976264	0.939247	6714/1959/3551/1385/4772/5609/1017/6885	8
hsa04913	Ovarian steroidogenesis	3/329	51/8011	0.349431	0.976264	0.939247	196883/5566/109	3
hsa04014	Ras signaling pathway	11/329	232/8011	0.355897	0.976264	0.939247	7422/56034/56924/5337/27040/9610/3551/5900/5566/10125/2246	11
hsa04015	Rap1 signaling pathway	10/329	210/8011	0.361425	0.976264	0.939247	6714/7422/56034/71/27040/196883/5900/109/2246/10411	10
hsa04918	Thyroid hormone synthesis	4/329	74/8011	0.36167	0.976264	0.939247	196883/5566/1385/109	4
hsa04722	Neurotrophin signaling pathway	6/329	119/8011	0.363592	0.976264	0.939247	6195/4916/11108/4215/3551/5609	6
hsa04919	Thyroid hormone signaling pathway	6/329	119/8011	0.363592	0.976264	0.939247	9611/6714/71/2099/3685/5566	6
hsa04710	Circadian rhythm	2/329	31/8011	0.365809	0.976264	0.939247	1385/23291	2
hsa04713	Circadian entrainment	5/329	97/8011	0.3678	0.976264	0.939247	196883/5566/1385/109/9722	5
hsa04971	Gastric acid secretion	4/329	75/8011	0.371105	0.976264	0.939247	196883/5566/109/4638	4
hsa05170	Human immunodeficiency virus 1 infection	10/329	212/8011	0.372541	0.976264	0.939247	56924/7465/3551/23291/4772/5609/6885/983/5532/5747	10
hsa05231	Choline metabolism in cancer	5/329	98/8011	0.376043	0.976264	0.939247	56034/5337/5900/8527/126969	5
hsa04136	Autophagy - other	2/329	32/8011	0.380702	0.976264	0.939247	115201/84938	2
hsa04530	Tight junction	8/329	169/8011	0.392055	0.976264	0.939247	27134/57180/6714/10627/71/5566/5609/87	8
hsa04933	AGE-RAGE signaling pathway in diabetic complications	5/329	100/8011	0.392523	0.976264	0.939247	1281/7422/1278/2335/4772	5
hsa04923	Regulation of lipolysis in adipocytes	3/329	55/8011	0.394629	0.976264	0.939247	196883/5566/109	3
hsa01521	EGFR tyrosine kinase inhibitor resistance	4/329	79/8011	0.408699	0.976264	0.939247	10018/6714/7422/56034	4
hsa04064	NF-kappa B signaling pathway	5/329	102/8011	0.40897	0.976264	0.939247	6850/27040/3554/3551/6885	5
hsa04261	Adrenergic signaling in cardiomyocytes	7/329	149/8011	0.413336	0.976264	0.939247	7170/196883/5566/1385/1390/109/10411	7
hsa03450	Non-homologous end-joining	1/329	13/8011	0.420495	0.976264	0.939247	27343	1
hsa04922	Glucagon signaling pathway	5/329	106/8011	0.441659	0.976264	0.939247	3939/5566/1385/1375/5532	5
hsa05169	Epstein-Barr virus infection	9/329	201/8011	0.44408	0.976264	0.939247	10018/5719/960/6850/3551/51426/5609/1017/6885	9
hsa00533	Glycosaminoglycan biosynthesis - keratan sulfate	1/329	14/8011	0.444333	0.976264	0.939247	8702	1
hsa05416	Viral myocarditis	3/329	60/8011	0.449874	0.976264	0.939247	8672/2534/71	3
hsa04650	Natural killer cell mediated cytotoxicity	6/329	131/8011	0.452267	0.976264	0.939247	6452/2534/6850/27040/4772/5532	6
hsa00760	Nicotinate and nicotinamide metabolism	2/329	37/8011	0.452686	0.976264	0.939247	349565/23410	2
hsa05143	African trypanosomiasis	2/329	37/8011	0.452686	0.976264	0.939247	3039/3040	2
hsa05216	Thyroid cancer	2/329	37/8011	0.452686	0.976264	0.939247	7170/51426	2
hsa05168	Herpes simplex virus 1 infection	21/329	491/8011	0.45616	0.976264	0.939247	51385/6714/10795/286075/6850/55786/136051/7596/57541/3551/7556/163081/55762/90338/6885/55769/169270/93134/54811/100289678/147923	21
hsa04931	Insulin resistance	5/329	108/8011	0.457851	0.976264	0.939247	6195/10062/3551/1385/1375	5
hsa04012	ErbB signaling pathway	4/329	85/8011	0.464133	0.976264	0.939247	6714/56924/5609/5747	4
hsa04610	Complement and coagulation cascades	4/329	85/8011	0.464133	0.976264	0.939247	5265/966/7035/714	4
hsa04213	Longevity regulating pathway - multiple species	3/329	62/8011	0.47141	0.976264	0.939247	196883/5566/109	3
hsa00513	Various types of N-glycan biosynthesis	2/329	39/8011	0.480133	0.976264	0.939247	4122/79868	2
hsa00620	Pyruvate metabolism	2/329	39/8011	0.480133	0.976264	0.939247	3939/10873	2
hsa04310	Wnt signaling pathway	7/329	160/8011	0.487347	0.976264	0.939247	4040/5566/23291/4772/6885/5532/6907	7
hsa04210	Apoptosis	6/329	136/8011	0.488539	0.976264	0.939247	10018/5783/71/3551/10039/6709	6
hsa04725	Cholinergic synapse	5/329	112/8011	0.489815	0.976264	0.939247	2534/196883/5566/1385/109	5
hsa04216	Ferroptosis	2/329	40/8011	0.493537	0.976264	0.939247	2181/7037	2
hsa04371	Apelin signaling pathway	6/329	137/8011	0.495706	0.976264	0.939247	4205/196883/5566/109/4209/4638	6
hsa05167	Kaposi sarcoma-associated herpesvirus infection	8/329	186/8011	0.498565	0.976264	0.939247	6714/7422/6850/3551/1385/4772/5609/5532	8
hsa05162	Measles	6/329	138/8011	0.502839	0.976264	0.939247	2213/3551/1017/6885/103/6504	6
hsa05410	Hypertrophic cardiomyopathy (HCM)	4/329	90/8011	0.508887	0.976264	0.939247	3693/7170/71/3685	4
hsa00360	Phenylalanine metabolism	1/329	17/8011	0.510139	0.976264	0.939247	4129	1
hsa00910	Nitrogen metabolism	1/329	17/8011	0.510139	0.976264	0.939247	11238	1
hsa00970	Aminoacyl-tRNA biosynthesis	3/329	66/8011	0.513283	0.976264	0.939247	23438/51520/4677	3
hsa04062	Chemokine signaling pathway	8/329	189/8011	0.516901	0.976264	0.939247	6714/409/196883/3551/5566/109/729230/5747	8
hsa00860	Porphyrin and chlorophyll metabolism	2/329	42/8011	0.519679	0.976264	0.939247	54658/9843	2
hsa04658	Th1 and Th2 cell differentiation	4/329	92/8011	0.526318	0.976264	0.939247	27040/3551/4772/5532	4
hsa00061	Fatty acid biosynthesis	1/329	18/8011	0.5303	0.976264	0.939247	2181	1
hsa01210	2-Oxocarboxylic acid metabolism	1/329	18/8011	0.5303	0.976264	0.939247	3419	1
hsa04024	cAMP signaling pathway	9/329	216/8011	0.5312	0.976264	0.939247	1909/5337/196883/5142/5566/1385/4772/109/10411	9
hsa04920	Adipocytokine signaling pathway	3/329	69/8011	0.543506	0.976264	0.939247	2181/3551/1375	3
hsa05211	Renal cell carcinoma	3/329	69/8011	0.543506	0.976264	0.939247	7422/56924/8453	3
hsa04935	Growth hormone synthesis, secretion and action	5/329	119/8011	0.543989	0.976264	0.939247	196883/5566/1385/109/5747	5
hsa00531	Glycosaminoglycan degradation	1/329	19/8011	0.549633	0.976264	0.939247	3373	1
hsa05120	Epithelial cell signaling in Helicobacter pylori infection	3/329	70/8011	0.553337	0.976264	0.939247	6714/28964/3551	3
hsa00100	Steroid biosynthesis	1/329	20/8011	0.568173	0.976264	0.939247	2222	1
hsa00982	Drug metabolism - cytochrome P450	3/329	72/8011	0.572617	0.976264	0.939247	54658/2944/4129	3
hsa04976	Bile secretion	3/329	72/8011	0.572617	0.976264	0.939247	196883/5566/109	3
hsa05218	Melanoma	3/329	72/8011	0.572617	0.976264	0.939247	56034/51426/2246	3
hsa00564	Glycerophospholipid metabolism	4/329	98/8011	0.576723	0.976264	0.939247	5337/8527/23659/2820	4
hsa04925	Aldosterone synthesis and secretion	4/329	98/8011	0.576723	0.976264	0.939247	196883/5566/1385/109	4
hsa05017	Spinocerebellar ataxia	4/329	98/8011	0.576723	0.976264	0.939247	23369/4287/9821/9698	4
hsa04932	Non-alcoholic fatty liver disease (NAFLD)	6/329	149/8011	0.578602	0.976264	0.939247	10062/10018/1345/1347/3551/7381	6
hsa00565	Ether lipid metabolism	2/329	47/8011	0.580991	0.976264	0.939247	5337/5168	2
hsa00220	Arginine biosynthesis	1/329	21/8011	0.585952	0.976264	0.939247	27165	1
hsa00562	Inositol phosphate metabolism	3/329	74/8011	0.591375	0.976264	0.939247	4534/22876/23007	3
hsa04145	Phagosome	6/329	152/8011	0.598251	0.976264	0.939247	3693/2213/71/3685/7879/7037	6
hsa04916	Melanogenesis	4/329	101/8011	0.60076	0.976264	0.939247	196883/5566/1385/109	4
hsa03010	Ribosome	6/329	153/8011	0.604692	0.976264	0.939247	6175/6227/7311/6189/51263/6132	6
hsa04150	mTOR signaling pathway	6/329	153/8011	0.604692	0.976264	0.939247	6195/4040/6249/55615/3551/2887	6
hsa05152	Tuberculosis	7/329	180/8011	0.613246	0.976264	0.939247	2213/6714/6850/7879/1385/1263/5532	7
hsa00330	Arginine and proline metabolism	2/329	50/8011	0.614932	0.976264	0.939247	548596/4129	2
hsa00510	N-Glycan biosynthesis	2/329	50/8011	0.614932	0.976264	0.939247	4122/79868	2
hsa04979	Cholesterol metabolism	2/329	50/8011	0.614932	0.976264	0.939247	344/4864	2
hsa04934	Cushing syndrome	6/329	155/8011	0.617405	0.976264	0.939247	9101/196883/5566/1385/109/1017	6
hsa05412	Arrhythmogenic right ventricular cardiomyopathy (ARVC)	3/329	77/8011	0.618499	0.976264	0.939247	3693/71/3685	3
hsa00340	Histidine metabolism	1/329	23/8011	0.61935	0.976264	0.939247	4129	1
hsa03060	Protein export	1/329	23/8011	0.61935	0.976264	0.939247	83943	1
hsa03430	Mismatch repair	1/329	23/8011	0.61935	0.976264	0.939247	5395	1
hsa04964	Proximal tubule bicarbonate reclamation	1/329	23/8011	0.61935	0.976264	0.939247	27165	1
hsa04612	Antigen processing and presentation	3/329	78/8011	0.627266	0.98137	0.944159	5641/1385/3320	3
hsa04068	FoxO signaling pathway	5/329	131/8011	0.629952	0.98137	0.944159	10018/604/3551/1017/1263	5
hsa03018	RNA degradation	3/329	79/8011	0.635894	0.98137	0.944159	84186/9337/255967	3
hsa04728	Dopaminergic synapse	5/329	132/8011	0.63666	0.98137	0.944159	409/5566/1385/4129/5532	5
hsa04961	Endocrine and other factor-regulated calcium reabsorption	2/329	53/8011	0.646731	0.991057	0.953479	2099/5566	2
hsa00563	Glycosylphosphatidylinositol (GPI)-anchor biosynthesis	1/329	25/8011	0.650062	0.991057	0.953479	54872	1
hsa04066	HIF-1 signaling pathway	4/329	109/8011	0.66069	0.991057	0.953479	3939/7422/8453/7037	4
hsa00480	Glutathione metabolism	2/329	56/8011	0.67642	0.991057	0.953479	2687/2944	2
hsa00053	Ascorbate and aldarate metabolism	1/329	27/8011	0.678303	0.991057	0.953479	54658	1
hsa00601	Glycosphingolipid biosynthesis - lacto and neolacto series	1/329	27/8011	0.678303	0.991057	0.953479	8702	1
hsa04020	Calcium signaling pathway	7/329	193/8011	0.685475	0.991057	0.953479	1909/444/196883/5566/109/5532/4638	7
hsa00240	Pyrimidine metabolism	2/329	57/8011	0.685855	0.991057	0.953479	221264/10201	2
hsa01212	Fatty acid metabolism	2/329	57/8011	0.685855	0.991057	0.953479	2181/1375	2
hsa05210	Colorectal cancer	3/329	86/8011	0.692359	0.991057	0.953479	10018/5900/51426	3
hsa05213	Endometrial cancer	2/329	58/8011	0.695065	0.991057	0.953479	51426/3611	2
hsa05165	Human papillomavirus infection	12/329	330/8011	0.710343	0.991057	0.953479	3693/7422/1278/3685/2335/3914/3551/5566/1385/1292/1017/5747	12
hsa00020	Citrate cycle (TCA cycle)	1/329	30/8011	0.71646	0.991057	0.953479	3419	1
hsa00561	Glycerolipid metabolism	2/329	61/8011	0.721362	0.991057	0.953479	2710/8527	2
hsa04970	Salivary secretion	3/329	90/8011	0.721545	0.991057	0.953479	196883/5566/109	3
hsa04514	Cell adhesion molecules (CAMs)	5/329	147/8011	0.727997	0.991057	0.953479	2734/3685/5817/79679/6382	5
hsa05224	Breast cancer	5/329	147/8011	0.727997	0.991057	0.953479	4040/2099/51426/2246/672	5
hsa01523	Antifolate resistance	1/329	31/8011	0.728148	0.991057	0.953479	3551	1
hsa05130	Pathogenic Escherichia coli infection	7/329	202/8011	0.730149	0.991057	0.953479	9871/2534/10458/71/3554/3551/6885	7
hsa00590	Arachidonic acid metabolism	2/329	63/8011	0.737813	0.991057	0.953479	2687/1579	2
hsa04623	Cytosolic DNA-sensing pathway	2/329	63/8011	0.737813	0.991057	0.953479	3551/103	2
hsa05226	Gastric cancer	5/329	149/8011	0.73883	0.991057	0.953479	4040/51426/1017/2246/5915	5
hsa04215	Apoptosis - multiple species	1/329	32/8011	0.739356	0.991057	0.953479	10018	1
hsa04929	GnRH secretion	2/329	64/8011	0.745725	0.991057	0.953479	409/3782	2
hsa04657	IL-17 signaling pathway	3/329	94/8011	0.748536	0.991057	0.953479	3551/3320/6885	3
hsa00051	Fructose and mannose metabolism	1/329	33/8011	0.750103	0.991057	0.953479	55556	1
hsa04130	SNARE interactions in vesicular transport	1/329	33/8011	0.750103	0.991057	0.953479	6845	1
hsa04974	Protein digestion and absorption	3/329	95/8011	0.754948	0.991057	0.953479	1281/1278/1292	3
hsa00040	Pentose and glucuronate interconversions	1/329	34/8011	0.760409	0.991057	0.953479	54658	1
hsa00640	Propanoate metabolism	1/329	34/8011	0.760409	0.991057	0.953479	3939	1
hsa05223	Non-small cell lung cancer	2/329	66/8011	0.760936	0.991057	0.953479	51426/5915	2
hsa04390	Hippo signaling pathway	5/329	154/8011	0.764528	0.991057	0.953479	122786/71/25937/23291/2246	5
hsa00830	Retinol metabolism	2/329	67/8011	0.768242	0.991057	0.953479	54658/1579	2
hsa00010	Glycolysis / Gluconeogenesis	2/329	68/8011	0.775354	0.991057	0.953479	3939/83440	2
hsa04070	Phosphatidylinositol signaling system	3/329	99/8011	0.779292	0.991057	0.953479	4534/8527/22876	3
hsa00250	Alanine, aspartate and glutamate metabolism	1/329	36/8011	0.779765	0.991057	0.953479	27165	1
hsa00350	Tyrosine metabolism	1/329	36/8011	0.779765	0.991057	0.953479	4129	1
hsa03030	DNA replication	1/329	36/8011	0.779765	0.991057	0.953479	1763	1
hsa05202	Transcriptional misregulation in cancer	6/329	186/8011	0.782359	0.991057	0.953479	9611/604/51426/2078/5747/4149	6
hsa04622	RIG-I-like receptor signaling pathway	2/329	70/8011	0.789008	0.991057	0.953479	3551/6885	2
hsa04917	Prolactin signaling pathway	2/329	70/8011	0.789008	0.991057	0.953479	6714/2099	2
hsa05340	Primary immunodeficiency	1/329	38/8011	0.797563	0.991057	0.953479	23495	1
hsa04115	p53 signaling pathway	2/329	72/8011	0.801928	0.991057	0.953479	1017/983	2
hsa00190	Oxidative phosphorylation	4/329	133/8011	0.802244	0.991057	0.953479	1345/1347/7381/27068	4
hsa04620	Toll-like receptor signaling pathway	3/329	104/8011	0.806893	0.991057	0.953479	3551/5609/6885	3
hsa01524	Platinum drug resistance	2/329	73/8011	0.808121	0.991057	0.953479	2944/672	2
hsa00260	Glycine, serine and threonine metabolism	1/329	40/8011	0.813926	0.991057	0.953479	4129	1
hsa00980	Metabolism of xenobiotics by cytochrome P450	2/329	76/8011	0.82568	0.991057	0.953479	54658/2944	2
hsa05220	Chronic myeloid leukemia	2/329	76/8011	0.82568	0.991057	0.953479	3551/51426	2
hsa05225	Hepatocellular carcinoma	5/329	168/8011	0.826287	0.991057	0.953479	4040/71/7296/51426/2944	5
hsa00380	Tryptophan metabolism	1/329	42/8011	0.82897	0.991057	0.953479	4129	1
hsa05012	Parkinson disease	4/329	142/8011	0.84127	0.991057	0.953479	1345/1347/7381/5566	4
hsa05145	Toxoplasmosis	3/329	112/8011	0.844991	0.991057	0.953479	3914/3551/6885	3
hsa03050	Proteasome	1/329	45/8011	0.849293	0.991057	0.953479	5719	1
hsa00514	Other types of O-glycan biosynthesis	1/329	46/8011	0.855517	0.991057	0.953479	10585	1
hsa04930	Type II diabetes mellitus	1/329	46/8011	0.855517	0.991057	0.953479	3551	1
hsa05204	Chemical carcinogenesis	2/329	82/8011	0.856531	0.991057	0.953479	54658/2944	2
hsa04726	Serotonergic synapse	3/329	115/8011	0.857507	0.991057	0.953479	5566/4129/10411	3
hsa04742	Taste transduction	2/329	83/8011	0.861161	0.991057	0.953479	196883/5566	2
hsa03420	Nucleotide excision repair	1/329	47/8011	0.861485	0.991057	0.953479	1161	1
hsa01200	Carbon metabolism	3/329	117/8011	0.865353	0.991057	0.953479	10873/3419/83440	3
hsa03040	Spliceosome	4/329	149/8011	0.866979	0.991057	0.953479	4670/22916/3183/23350	4
hsa04672	Intestinal immune network for IgA production	1/329	49/8011	0.872694	0.991057	0.953479	23495	1
hsa04071	Sphingolipid signaling pathway	3/329	119/8011	0.872818	0.991057	0.953479	2534/5337/79603	3
hsa04152	AMPK signaling pathway	3/329	120/8011	0.876411	0.991057	0.953479	1385/6885/1375	3
hsa05034	Alcoholism	5/329	184/8011	0.880125	0.991057	0.953479	2030/5566/1385/4129/51564	5
hsa05206	MicroRNAs in cancer	9/329	310/8011	0.89687	0.991057	0.953479	10018/7422/960/27165/9493/3551/2146/1789/672	9
hsa05323	Rheumatoid arthritis	2/329	93/8011	0.900481	0.991057	0.953479	7422/54	2
hsa04217	Necroptosis	4/329	162/8011	0.905343	0.991057	0.953479	10039/10059/3320/55072	4
hsa05014	Amyotrophic lateral sclerosis (ALS)	1/329	57/8011	0.909183	0.991057	0.953479	5532	1
hsa05150	Staphylococcus aureus infection	2/329	96/8011	0.910086	0.991057	0.953479	2213/714	2
hsa04978	Mineral absorption	1/329	58/8011	0.912939	0.991057	0.953479	9843	1
hsa05016	Huntington disease	5/329	199/8011	0.917024	0.991057	0.953479	1345/1639/1347/7381/1385	5
hsa00140	Steroid hormone biosynthesis	1/329	60/8011	0.919994	0.991057	0.953479	54658	1
hsa04060	Cytokine-cytokine receptor interaction	8/329	294/8011	0.921998	0.991057	0.953479	23495/3554/51330/8718/3590/90/729230/2057	8
hsa05164	Influenza A	4/329	170/8011	0.923774	0.991057	0.953479	11100/71/3551/103	4
hsa05010	Alzheimer disease	4/329	171/8011	0.925837	0.991057	0.953479	1345/1347/7381/5532	4
hsa04972	Pancreatic secretion	2/329	102/8011	0.926752	0.991057	0.953479	196883/109	2
hsa05142	Chagas disease (American trypanosomiasis)	2/329	102/8011	0.926752	0.991057	0.953479	3551/714	2
hsa05217	Basal cell carcinoma	1/329	63/8011	0.929521	0.991057	0.953479	51426	1
hsa04550	Signaling pathways regulating pluripotency of stem cells	3/329	140/8011	0.931621	0.991057	0.953479	3720/90/55183	3
hsa05321	Inflammatory bowel disease (IBD)	1/329	65/8011	0.935236	0.991057	0.953479	4772	1
hsa05221	Acute myeloid leukemia	1/329	67/8011	0.940488	0.991057	0.953479	3551	1
hsa04723	Retrograde endocannabinoid signaling	3/329	148/8011	0.946516	0.991057	0.953479	196883/5566/109	3
hsa05160	Hepatitis C	3/329	155/8011	0.957021	0.991057	0.953479	10062/3551/1017	3
hsa01230	Biosynthesis of amino acids	1/329	75/8011	0.957579	0.991057	0.953479	3419	1
hsa05214	Glioma	1/329	75/8011	0.957579	0.991057	0.953479	51426	1
hsa05133	Pertussis	1/329	76/8011	0.959337	0.991057	0.953479	714	1
hsa05140	Leishmaniasis	1/329	77/8011	0.961023	0.991057	0.953479	6885	1
hsa04721	Synaptic vesicle cycle	1/329	78/8011	0.96264	0.991057	0.953479	8775	1
hsa05322	Systemic lupus erythematosus	2/329	133/8011	0.975489	0.998713	0.960845	714/87	2
hsa04910	Insulin signaling pathway	2/329	137/8011	0.978795	0.998713	0.960845	3551/5566	2
hsa04350	TGF-beta signaling pathway	1/329	94/8011	0.981042	0.998713	0.960845	90	1
hsa04061	Viral protein interaction with cytokine and cytokine receptor	1/329	100/8011	0.985305	0.998713	0.960845	729230	1
hsa03008	Ribosome biogenesis in eukaryotes	1/329	105/8011	0.988118	0.998713	0.960845	51077	1
hsa04630	JAK-STAT signaling pathway	2/329	162/8011	0.991554	0.998713	0.960845	3590/2057	2
hsa04080	Neuroactive ligand-receptor interaction	3/329	340/8011	0.999938	0.999994	0.962076	1909/1134/2908	3
hsa04740	Olfactory transduction	4/329	448/8011	0.999994	0.999994	0.962076	409/5566/109/83988	4
