# Supplementary material for: Characterization of alternative splicing events and prognostic signatures in breast cancer
Source: BMC Cancer. 2021 May 22;21:587. doi: 10.1186/s12885-021-08305-6 (PMC8141138; doi:10.1186/s12885-021-08305-6)
Supplement: Supplementary file 6 — Additional file 6: Table S6. Differential expressed genesR3. [file 12885_2021_8305_MOESM6_ESM.xlsx]

## Sheet: Tumor-vs-Normal.limma_Dif
row.names(tT)	logFC	AveExpr	t	P.Value	adj.P.Val	B	regulated
MMP11	4.36083	4.79736	25.1279	1.45136e-112	1.49324e-110	246.152	Up-Regulated
PAFAH1B3	2.27815	5.10761	24.7766	4.82276e-110	4.67004e-108	240.361	Up-Regulated
CKS2	2.37222	5.35048	24.1498	1.42328e-105	1.21712e-103	230.097	Up-Regulated
NEK2	2.46856	2.77134	23.4638	9.98388e-101	7.44232e-99	218.969	Up-Regulated
COL10A1	4.21268	4.19741	23.2995	1.42055e-99	1.02414e-97	216.321	Up-Regulated
PYCR1	2.16759	4.83651	23.1925	7.97338e-99	5.64538e-97	214.601	Up-Regulated
UBE2T	2.52064	4.01614	23.1371	1.94531e-98	1.35787e-96	213.712	Up-Regulated
ASF1B	2.22536	3.27319	23.0929	3.96504e-98	2.73865e-96	213.002	Up-Regulated
NUSAP1	2.3827	3.62777	22.7264	1.41273e-95	9.00229e-94	207.143	Up-Regulated
UBE2C	3.15823	4.19302	22.2342	3.55509e-92	2.10892e-90	199.335	Up-Regulated
TK1	2.56645	4.64229	22.2207	4.40455e-92	2.60502e-90	199.121	Up-Regulated
TPX2	2.68973	3.91687	22.0257	9.60885e-91	5.47012e-89	196.048	Up-Regulated
CCNB1	2.06362	4.02843	21.8821	9.22688e-90	5.0771e-88	193.793	Up-Regulated
ZWINT	2.05485	3.84677	21.5536	1.59382e-87	8.3292e-86	188.656	Up-Regulated
CDK1	2.2227	3.21053	21.3927	1.96181e-86	9.96237e-85	186.154	Up-Regulated
KIF4A	2.07428	2.41362	20.6888	1.04359e-81	4.79419e-80	175.306	Up-Regulated
TOP2A	2.76768	3.99834	20.4886	2.23147e-80	9.90574e-79	172.253	Up-Regulated
PTTG1	2.2016	3.18001	20.4051	7.97871e-80	3.47162e-78	170.983	Up-Regulated
BGN	2.25407	7.80251	20.2905	4.55927e-79	1.93686e-77	169.246	Up-Regulated
RRM2	2.30461	3.06211	19.9836	4.75039e-77	1.90343e-75	164.615	Up-Regulated
KIF20A	2.07455	2.64453	19.678	4.68228e-75	1.78905e-73	160.04	Up-Regulated
CENPF	2.14929	2.96468	19.6711	5.1927e-75	1.97643e-73	159.937	Up-Regulated
KIFC1	2.10762	3.07205	19.5687	2.39778e-74	9.00488e-73	158.412	Up-Regulated
CTHRC1	2.36925	5.26154	19.4639	1.14254e-73	4.21865e-72	156.856	Up-Regulated
CEP55	2.03164	2.58313	19.2957	1.38715e-72	4.94615e-71	154.368	Up-Regulated
INHBA	2.21549	2.99343	19.2221	4.12518e-72	1.44484e-70	153.282	Up-Regulated
BIRC5	2.40899	3.11835	19.1521	1.15879e-71	3.96035e-70	152.253	Up-Regulated
PBK	2.00547	2.499	19.0976	2.58914e-71	8.69829e-70	151.452	Up-Regulated
CDC20	2.48462	3.65151	18.6964	9.22741e-69	2.86942e-67	145.597	Up-Regulated
CTXN1	2.2494	3.8052	18.3124	2.40028e-66	6.94217e-65	140.056	Up-Regulated
COMP	3.34723	4.32757	18.3091	2.5168e-66	7.25794e-65	140.009	Up-Regulated
FN1	2.66045	7.38747	17.9535	4.08969e-64	1.10215e-62	134.937	Up-Regulated
FOXM1	2.09224	2.7959	17.605	5.67703e-62	1.4359e-60	130.023	Up-Regulated
LRRC15	2.73702	3.75294	17.0625	1.09512e-58	2.50383e-57	122.489	Up-Regulated
COL11A1	3.26436	3.44145	16.977	3.5583e-58	7.96991e-57	121.315	Up-Regulated
GJB2	2.64568	3.30051	16.977	3.5585e-58	7.96991e-57	121.315	Up-Regulated
MYBL2	2.57938	3.56213	16.6544	2.94783e-56	6.14255e-55	116.917	Up-Regulated
HIST1H2BD	2.25052	4.95875	16.2822	4.50883e-54	8.91566e-53	111.909	Up-Regulated
KRT8	2.0752	7.48134	16.0533	9.58729e-53	1.8316e-51	108.866	Up-Regulated
PITX1	2.22023	2.64786	15.5766	5.10964e-50	8.9641e-49	102.616	Up-Regulated
COL1A1	2.30062	8.71674	14.5643	2.06341e-44	2.93242e-43	89.7721	Up-Regulated
KRT19	2.29705	8.80919	14.5303	3.14946e-44	4.44707e-43	89.3514	Up-Regulated
MISP	2.23016	3.16913	14.0629	9.87779e-42	1.28541e-40	83.6346	Up-Regulated
ISG15	2.47706	5.67596	13.532	5.74751e-39	6.81082e-38	77.3052	Up-Regulated
MMP13	2.31029	2.28311	13.4342	1.82148e-38	2.10665e-37	76.1587	Up-Regulated
CXCL10	2.45068	4.20031	13.2441	1.68373e-37	1.8823e-36	73.9484	Up-Regulated
IFI6	2.32415	7.55554	12.7915	3.0548e-35	3.09936e-34	68.7807	Up-Regulated
S100P	2.96227	3.58666	12.5922	2.89249e-34	2.80916e-33	66.5478	Up-Regulated
S100A14	2.42549	6.47363	12.5093	7.30953e-34	6.97548e-33	65.627	Up-Regulated
CST1	2.47416	2.41892	12.0175	1.6217e-31	1.39769e-30	60.2633	Up-Regulated
MUC1	2.20225	5.96969	11.3889	1.26392e-28	9.71496e-28	53.6561	Up-Regulated
MMP9	2.09616	4.23856	11.1991	8.93394e-28	6.66469e-27	51.7165	Up-Regulated
NKAIN1	2.16073	2.6972	10.6466	2.27646e-25	1.53899e-24	46.2243	Up-Regulated
MMP1	2.15076	2.22421	10.5382	6.57358e-25	4.36339e-24	45.1737	Up-Regulated
TNNT1	2.09585	2.59719	10.4547	1.47851e-24	9.65821e-24	44.3707	Up-Regulated
EEF1A2	2.10527	3.97472	8.54482	3.80248e-17	1.70637e-16	27.5004	Up-Regulated
CEACAM6	2.14807	3.39851	7.99101	3.08633e-15	1.23792e-14	23.1677	Up-Regulated
FIGF	-3.28697	0.777235	-43.366	4.48983e-249	8.86921e-245	559.666	Down-Regulated
CA4	-2.68161	0.475586	-42.0896	1.3355e-239	1.31908e-235	537.915	Down-Regulated
CD300LG	-3.34678	0.787589	-41.1304	1.91088e-232	1.25825e-228	521.484	Down-Regulated
SCARA5	-3.60459	0.929612	-39.3263	6.47031e-219	3.19536e-215	490.415	Down-Regulated
GLYAT	-2.22614	0.368062	-36.3305	2.69533e-196	7.60623e-193	438.467	Down-Regulated
SLC2A4	-2.14544	0.619853	-35.4341	1.66168e-189	3.64721e-186	422.872	Down-Regulated
TMEM132C	-2.55071	0.656869	-34.7649	1.95588e-184	2.97203e-181	411.226	Down-Regulated
TNXB	-2.96705	1.13307	-34.613	2.77036e-183	3.90897e-180	408.582	Down-Regulated
ITIH5	-3.02924	1.36678	-34.224	2.45567e-180	2.55312e-177	401.811	Down-Regulated
LYVE1	-3.22917	1.107	-33.5428	3.55518e-175	3.19223e-172	389.958	Down-Regulated
PAMR1	-2.93048	1.45769	-33.4485	1.8404e-174	1.58067e-171	388.318	Down-Regulated
BTNL9	-2.95492	1.27308	-33.2982	2.52613e-173	1.99605e-170	385.705	Down-Regulated
ACVR1C	-2.10691	0.475741	-33.2394	7.03854e-173	5.34767e-170	384.683	Down-Regulated
GPAM	-3.09554	2.07205	-32.7612	2.92646e-169	2.06461e-166	376.371	Down-Regulated
AQP7	-3.15621	0.867296	-32.5913	5.64635e-168	3.84614e-165	373.418	Down-Regulated
ADAMTS5	-2.47979	1.44066	-32.4605	5.50038e-167	3.55634e-164	371.147	Down-Regulated
ABCA9	-2.05259	0.758075	-32.4597	5.58097e-167	3.55634e-164	371.133	Down-Regulated
PDE2A	-2.21035	1.22714	-32.2693	1.53328e-165	9.17829e-163	367.828	Down-Regulated
NPR1	-2.68845	1.65639	-32.0684	5.04517e-164	2.93124e-161	364.343	Down-Regulated
ABCA8	-2.41898	0.859572	-31.7809	7.47441e-162	4.21855e-159	359.357	Down-Regulated
LEP	-4.45061	1.12419	-31.4788	1.42239e-159	7.20457e-157	354.121	Down-Regulated
KCNIP2	-3.35115	1.20947	-31.4597	1.98047e-159	9.78057e-157	353.791	Down-Regulated
SDPR	-3.70474	1.90235	-31.4219	3.81772e-159	1.7956e-156	353.136	Down-Regulated
C14orf180	-2.12458	0.438453	-31.3064	2.83204e-158	1.30103e-155	351.137	Down-Regulated
ATP1A2	-2.64495	0.762343	-31.1755	2.74405e-157	1.23195e-154	348.872	Down-Regulated
DMD	-2.15042	0.982033	-31.1583	3.69628e-157	1.62258e-154	348.575	Down-Regulated
KLF15	-2.03271	0.868078	-30.455	7.21847e-152	2.79595e-149	336.422	Down-Regulated
MYOC	-2.31742	0.336342	-30.1209	2.32341e-149	8.34484e-147	330.662	Down-Regulated
HSPB7	-2.94597	1.08948	-30.0029	1.77937e-148	6.27671e-146	328.632	Down-Regulated
MME	-3.22243	1.9035	-29.9805	2.62174e-148	8.92928e-146	328.245	Down-Regulated
LRRN4CL	-2.14821	0.983267	-29.8797	1.49313e-147	4.9992e-145	326.51	Down-Regulated
GPIHBP1	-2.76754	1.32848	-29.8657	1.89908e-147	6.14992e-145	326.27	Down-Regulated
TNMD	-2.26985	0.593602	-29.6128	1.48384e-145	4.65268e-143	321.922	Down-Regulated
MAMDC2	-2.50518	1.33727	-29.4226	3.92709e-144	1.12429e-141	318.654	Down-Regulated
SLC19A3	-3.04626	0.943955	-29.3727	9.2643e-144	2.61439e-141	317.798	Down-Regulated
TNS1	-2.65906	3.50093	-29.2144	1.40859e-142	3.71004e-140	315.083	Down-Regulated
FHL1	-3.83982	2.81744	-28.9423	1.50596e-140	3.81395e-138	310.423	Down-Regulated
ADH1C	-2.4402	0.857295	-28.6418	2.60085e-138	6.04439e-136	305.284	Down-Regulated
EBF1	-2.20281	1.60329	-28.3908	1.90528e-136	4.00392e-134	301.001	Down-Regulated
ACACB	-2.60812	1.68484	-28.3666	2.87945e-136	5.98744e-134	300.589	Down-Regulated
CAV1	-3.15221	4.30824	-28.3184	6.561e-136	1.33614e-133	299.767	Down-Regulated
CLEC3B	-3.33439	2.7304	-28.2753	1.37132e-135	2.7089e-133	299.032	Down-Regulated
SCN4B	-2.12722	1.36873	-28.2374	2.61707e-135	5.11857e-133	298.387	Down-Regulated
PCK1	-2.3037	0.531339	-28.2005	4.91726e-135	9.52309e-133	297.758	Down-Regulated
ITGA7	-2.71294	1.71781	-27.7721	7.29221e-132	1.32156e-129	290.475	Down-Regulated
PALMD	-2.38085	2.08589	-27.5926	1.54289e-130	2.72127e-128	287.43	Down-Regulated
TUSC5	-4.11501	1.40182	-27.4883	9.05731e-130	1.56946e-127	285.665	Down-Regulated
CAV2	-2.46117	2.40766	-27.463	1.39355e-129	2.39375e-127	285.235	Down-Regulated
SVEP1	-2.43074	1.52222	-27.2395	6.15543e-128	1.0218e-125	281.457	Down-Regulated
SORBS1	-2.90971	2.60197	-27.1149	5.07615e-127	8.08664e-125	279.352	Down-Regulated
CHRDL1	-4.03729	2.11385	-26.9165	1.45235e-125	2.19005e-123	276.007	Down-Regulated
GPD1	-4.64126	1.97568	-26.8455	4.81608e-125	7.20734e-123	274.811	Down-Regulated
AOC3	-3.2951	3.02393	-26.7814	1.42086e-124	2.0946e-122	273.732	Down-Regulated
CDO1	-2.7832	1.50648	-26.7471	2.53298e-124	3.67915e-122	273.155	Down-Regulated
VIT	-2.10324	0.930121	-26.7459	2.58563e-124	3.72822e-122	273.135	Down-Regulated
HSPB6	-3.95776	2.50336	-26.7053	5.12861e-124	7.34134e-122	272.452	Down-Regulated
FMO2	-3.22811	1.85176	-26.5442	7.73578e-123	1.08378e-120	269.745	Down-Regulated
GSN	-2.35453	5.37632	-26.5428	7.92531e-123	1.10251e-120	269.721	Down-Regulated
SPRY2	-2.36437	2.31564	-26.4593	3.22665e-122	4.42633e-120	268.321	Down-Regulated
LIPE	-3.50102	2.11529	-26.4513	3.68839e-122	5.02486e-120	268.187	Down-Regulated
HLF	-2.25515	1.16142	-26.4488	3.84729e-122	5.20543e-120	268.145	Down-Regulated
IGFBP6	-2.97439	3.04895	-26.4004	8.67988e-122	1.15853e-119	267.334	Down-Regulated
LPL	-4.18434	2.9872	-26.3871	1.08555e-121	1.43919e-119	267.111	Down-Regulated
PPARG	-2.44552	1.73464	-26.3493	2.04895e-121	2.66283e-119	266.477	Down-Regulated
CXCL2	-2.84605	1.28616	-26.0078	6.28051e-119	7.70591e-117	260.766	Down-Regulated
PCOLCE2	-3.17103	1.23401	-25.9793	1.01252e-118	1.2196e-116	260.29	Down-Regulated
CIDEC	-4.579	1.77809	-25.9771	1.04983e-118	1.25687e-116	260.254	Down-Regulated
LGALS12	-2.87878	1.00488	-25.8974	3.98195e-118	4.71015e-116	258.924	Down-Regulated
CES1	-3.3378	1.90901	-25.8783	5.48399e-118	6.44826e-116	258.605	Down-Regulated
ANGPTL1	-2.0447	1.00612	-25.8535	8.29598e-118	9.69697e-116	258.192	Down-Regulated
CIDEA	-3.29001	1.08059	-25.7594	3.99287e-117	4.55926e-115	256.625	Down-Regulated
OXTR	-3.47164	1.75059	-25.5429	1.47419e-115	1.65462e-113	253.026	Down-Regulated
PLIN4	-4.88388	2.5716	-25.4714	4.84801e-115	5.3802e-113	251.838	Down-Regulated
SPX	-2.00654	0.472747	-25.3699	2.61907e-114	2.89034e-112	250.156	Down-Regulated
TMEM100	-2.03481	0.826994	-25.3661	2.78755e-114	3.05918e-112	250.094	Down-Regulated
AKR1C1	-2.3419	0.896649	-25.2968	8.81304e-114	9.46157e-112	248.946	Down-Regulated
MYH11	-3.24411	2.16138	-25.1732	6.84766e-113	7.15707e-111	246.901	Down-Regulated
RBP4	-4.33101	2.12197	-25.1662	7.69419e-113	7.99953e-111	246.785	Down-Regulated
LMOD1	-2.65453	2.76911	-25.1635	8.04325e-113	8.31866e-111	246.74	Down-Regulated
LIFR	-2.27845	2.00107	-25.1249	1.5247e-112	1.56057e-110	246.103	Down-Regulated
GYG2	-2.94105	2.34929	-25.1205	1.63948e-112	1.66939e-110	246.03	Down-Regulated
ADH1B	-4.69068	2.14772	-24.9795	1.69202e-111	1.67961e-109	243.702	Down-Regulated
PLIN1	-4.85714	2.42634	-24.9413	3.17915e-111	3.14005e-109	243.073	Down-Regulated
GALNT15	-2.35921	1.52492	-24.8989	6.41374e-111	6.30333e-109	242.373	Down-Regulated
TIMP4	-3.41641	1.58865	-24.7942	3.60859e-110	3.51153e-108	240.651	Down-Regulated
C2orf40	-3.06031	1.28309	-24.7226	1.17521e-109	1.13244e-107	239.473	Down-Regulated
SEMA3G	-2.54291	2.48129	-24.2533	2.62014e-106	2.30037e-104	231.784	Down-Regulated
PPP1R1A	-3.20655	1.6249	-24.1588	1.22967e-105	1.06074e-103	230.242	Down-Regulated
CD36	-4.03623	2.70364	-24.1577	1.25222e-105	1.0755e-103	230.224	Down-Regulated
MTURN	-2.11978	2.91041	-24.0621	5.96648e-105	4.99414e-103	228.667	Down-Regulated
MEOX2	-2.23012	1.42233	-24.043	8.1567e-105	6.79863e-103	228.356	Down-Regulated
HBB	-3.74738	2.53938	-24.0235	1.1209e-104	9.30346e-103	228.039	Down-Regulated
HOXA5	-2.11593	1.42904	-23.9071	7.47897e-104	6.13027e-102	226.146	Down-Regulated
NTRK2	-2.93274	1.67595	-23.807	3.81551e-103	3.03918e-101	224.521	Down-Regulated
GHR	-2.40735	1.87879	-23.788	5.19726e-103	4.12316e-101	224.213	Down-Regulated
RERGL	-2.1054	0.850499	-23.7555	8.81703e-103	6.88425e-101	223.685	Down-Regulated
CCDC69	-2.36776	2.42309	-23.7333	1.2634e-102	9.8257e-101	223.327	Down-Regulated
APCDD1	-2.05015	2.13672	-23.4863	6.94264e-101	5.19489e-99	219.331	Down-Regulated
PDK4	-3.54529	3.18639	-23.4486	1.27716e-100	9.4846e-99	218.724	Down-Regulated
SYNM	-3.50754	2.5966	-23.4471	1.30856e-100	9.68136e-99	218.699	Down-Regulated
FGF2	-2.18167	1.22471	-23.3875	3.42899e-100	2.51808e-98	217.739	Down-Regulated
ADIPOQ	-4.56419	2.05223	-23.3632	5.07965e-100	3.70271e-98	217.347	Down-Regulated
HBA2	-2.84098	1.36908	-23.2918	1.60873e-99	1.1556e-97	216.197	Down-Regulated
ENPP2	-2.53111	2.38893	-23.1326	2.09344e-98	1.45612e-96	213.639	Down-Regulated
MATN2	-2.75732	2.34423	-23.0724	5.5126e-98	3.79428e-96	212.673	Down-Regulated
PLAC9	-2.61583	2.13697	-23.0069	1.57996e-97	1.07623e-95	211.623	Down-Regulated
FZD4	-2.09781	2.88522	-22.9766	2.56991e-97	1.74454e-95	211.138	Down-Regulated
DST	-2.21694	2.50565	-22.9347	5.02865e-97	3.37878e-95	210.469	Down-Regulated
SAA2-SAA4	-3.02788	1.2847	-22.9052	8.07235e-97	5.36906e-95	209.997	Down-Regulated
NNAT	-2.26945	1.16404	-22.8954	9.44312e-97	6.25971e-95	209.84	Down-Regulated
PPP1R14A	-2.21503	1.59381	-22.8366	2.4235e-96	1.59049e-94	208.901	Down-Regulated
FAM107A	-2.39934	1.26553	-22.7851	5.52163e-96	3.5762e-94	208.08	Down-Regulated
DDR2	-2.11839	2.50556	-22.59	1.24569e-94	7.83673e-93	204.972	Down-Regulated
MRAS	-2.0622	2.65858	-22.5592	2.03557e-94	1.27249e-92	204.483	Down-Regulated
CA3	-2.33881	0.930831	-22.4782	7.39408e-94	4.56446e-92	203.197	Down-Regulated
CNN1	-3.05107	2.82742	-22.4316	1.55208e-93	9.52167e-92	202.457	Down-Regulated
SRPX	-2.47669	3.09128	-22.4109	2.15466e-93	1.30964e-91	202.13	Down-Regulated
MAOA	-3.03521	2.12645	-22.1795	8.46128e-92	4.95977e-90	198.47	Down-Regulated
PI16	-3.45566	1.68417	-22.1609	1.13471e-91	6.59264e-90	198.178	Down-Regulated
SLIT3	-2.05567	2.18606	-22.0554	6.01553e-91	3.44437e-89	196.515	Down-Regulated
TSPAN7	-2.20997	2.00799	-21.9767	2.08067e-90	1.16766e-88	195.278	Down-Regulated
AKAP12	-2.20288	2.25061	-21.9117	5.78891e-90	3.2032e-88	194.257	Down-Regulated
AKR1C2	-2.68059	1.13583	-21.9042	6.51313e-90	3.59387e-88	194.14	Down-Regulated
CCDC3	-2.19441	2.56235	-21.7747	4.98838e-89	2.70715e-87	192.11	Down-Regulated
TGFBR2	-2.19712	4.49902	-21.7669	5.64221e-89	3.0536e-87	191.987	Down-Regulated
ANXA1	-2.47473	4.91175	-21.7518	7.15068e-89	3.8489e-87	191.751	Down-Regulated
GPX3	-3.2186	4.21496	-21.6508	3.48238e-88	1.84922e-86	190.173	Down-Regulated
TMEM37	-2.19165	2.38672	-21.6482	3.6265e-88	1.92059e-86	190.132	Down-Regulated
MMRN1	-2.09466	1.04625	-21.6183	5.78841e-88	3.04918e-86	189.666	Down-Regulated
S100B	-3.4429	2.07519	-21.6092	6.67449e-88	3.50659e-86	189.524	Down-Regulated
FABP4	-5.43483	3.99748	-21.4659	6.26238e-87	3.2384e-85	187.292	Down-Regulated
NAT8L	-2.1481	1.34616	-21.4484	8.22873e-87	4.24413e-85	187.02	Down-Regulated
MEOX1	-2.225	1.4416	-21.3647	3.03429e-86	1.5369e-84	185.719	Down-Regulated
LHFP	-2.02129	4.01855	-21.3323	5.02463e-86	2.52561e-84	185.216	Down-Regulated
IL33	-2.73268	2.00332	-21.2933	9.20589e-86	4.60388e-84	184.613	Down-Regulated
SYNPO2	-2.19041	2.08027	-21.2343	2.30454e-85	1.1381e-83	183.698	Down-Regulated
CLMP	-2.06634	2.82004	-21.2314	2.41068e-85	1.18755e-83	183.653	Down-Regulated
NDRG2	-2.4032	3.45651	-21.0852	2.32262e-84	1.13287e-82	181.395	Down-Regulated
G0S2	-3.74012	3.37693	-21.0491	4.06145e-84	1.97125e-82	180.837	Down-Regulated
CLDN5	-2.22478	1.86784	-20.9391	2.22031e-83	1.06456e-81	179.144	Down-Regulated
TXNIP	-2.09482	7.23771	-20.6008	4.0152e-81	1.81918e-79	173.963	Down-Regulated
TGFBR3	-2.69335	2.51912	-20.4766	2.68248e-80	1.1828e-78	172.07	Down-Regulated
NRN1	-2.05789	2.59088	-20.4302	5.43906e-80	2.37706e-78	171.365	Down-Regulated
TF	-2.4463	1.13471	-20.3974	8.96117e-80	3.8735e-78	170.868	Down-Regulated
ALDH1A1	-2.42713	3.04414	-20.3879	1.03704e-79	4.47288e-78	170.722	Down-Regulated
AQP1	-2.30895	5.16345	-20.2902	4.58248e-79	1.94254e-77	169.241	Down-Regulated
MYLK	-2.07558	2.63543	-20.1187	6.16812e-78	2.54374e-76	166.65	Down-Regulated
ITM2A	-2.49589	3.28876	-20.0841	1.04176e-77	4.26949e-76	166.127	Down-Regulated
CRYAB	-3.65322	3.70455	-20.0555	1.60388e-77	6.54609e-76	165.697	Down-Regulated
ISM1	-2.12133	2.25332	-20.053	1.66678e-77	6.78877e-76	165.659	Down-Regulated
GPC3	-3.07802	2.74988	-19.9637	6.41338e-77	2.55939e-75	164.316	Down-Regulated
KLF4	-2.2143	3.06064	-19.878	2.33169e-76	9.19367e-75	163.029	Down-Regulated
DGAT2	-2.47622	2.19892	-19.8733	2.50236e-76	9.82736e-75	162.959	Down-Regulated
DPT	-3.13098	4.09308	-19.481	8.85428e-74	3.28156e-72	157.11	Down-Regulated
AKR1C3	-2.09164	2.0486	-19.4016	2.88534e-73	1.04774e-71	155.933	Down-Regulated
COX7A1	-2.08426	2.77096	-19.2587	2.40117e-72	8.50047e-71	153.821	Down-Regulated
KIT	-2.84465	2.51433	-19.2143	4.62457e-72	1.61118e-70	153.168	Down-Regulated
FOSB	-3.47843	2.76936	-19.2113	4.84059e-72	1.68347e-70	153.123	Down-Regulated
EGFR	-2.32142	1.97351	-19.1967	5.9983e-72	2.07514e-70	152.909	Down-Regulated
FAXDC2	-2.03169	1.97554	-19.0623	4.35563e-71	1.45586e-69	150.933	Down-Regulated
ACSL1	-2.22968	4.08481	-18.9548	2.11232e-70	6.95446e-69	149.36	Down-Regulated
ADAMTS1	-2.20649	2.88316	-18.8116	1.71878e-69	5.5029e-68	147.271	Down-Regulated
CX3CL1	-2.61536	3.26467	-18.7064	7.98311e-69	2.49129e-67	145.741	Down-Regulated
CFD	-3.34112	3.93784	-18.6775	1.21653e-68	3.76667e-67	145.321	Down-Regulated
CNTFR	-2.43458	1.46354	-18.5592	6.78608e-68	2.06234e-66	143.609	Down-Regulated
SAA2	-2.72492	1.63812	-18.3959	7.20626e-67	2.11834e-65	141.255	Down-Regulated
SAA1	-4.30917	4.65297	-18.278	3.93673e-66	1.12379e-64	139.563	Down-Regulated
C10orf10	-2.23688	4.49295	-18.122	3.6898e-65	1.02371e-63	137.334	Down-Regulated
SOD3	-2.42363	2.8424	-18.0325	1.32574e-64	3.62725e-63	136.059	Down-Regulated
TP63	-2.0688	1.38481	-17.6664	2.38955e-62	6.11439e-61	130.885	Down-Regulated
RBP7	-2.26356	3.53152	-17.4911	2.80979e-61	6.95546e-60	128.43	Down-Regulated
SFRP1	-4.15886	3.74502	-17.4603	4.32773e-61	1.06463e-59	128	Down-Regulated
EGR1	-2.86809	5.82397	-17.4318	6.45265e-61	1.5756e-59	127.602	Down-Regulated
COL17A1	-2.9972	2.15653	-17.387	1.20695e-60	2.92541e-59	126.979	Down-Regulated
OGN	-2.73939	2.40233	-17.1786	2.19441e-59	5.12999e-58	124.09	Down-Regulated
THRSP	-3.18854	2.64135	-16.8279	2.75948e-57	5.96399e-56	119.276	Down-Regulated
ZFP36	-2.11494	5.94915	-16.1256	3.66356e-53	7.08814e-52	109.823	Down-Regulated
ID4	-2.51022	2.85075	-16.0359	1.20838e-52	2.29743e-51	108.635	Down-Regulated
MT1X	-2.07682	4.00905	-15.9773	2.63077e-52	4.94464e-51	107.861	Down-Regulated
EFEMP1	-2.27089	4.35476	-15.9593	3.34064e-52	6.26695e-51	107.623	Down-Regulated
MFAP4	-2.6603	4.26578	-15.937	4.48634e-52	8.36858e-51	107.329	Down-Regulated
WIF1	-2.17169	0.798688	-15.8972	7.59824e-52	1.41067e-50	106.805	Down-Regulated
ACKR1	-2.84877	2.88497	-15.8203	2.09443e-51	3.84869e-50	105.796	Down-Regulated
ACTG2	-2.97761	2.72107	-15.8189	2.13329e-51	3.91281e-50	105.777	Down-Regulated
PRELP	-2.14596	3.08273	-15.8058	2.53654e-51	4.63095e-50	105.605	Down-Regulated
FOS	-2.79699	5.58692	-15.7467	5.5167e-51	9.95223e-50	104.832	Down-Regulated
CCL28	-2.41493	2.32324	-15.6179	2.97855e-50	5.26281e-49	103.153	Down-Regulated
DUSP1	-2.17354	5.93731	-15.4843	1.69658e-49	2.91174e-48	101.422	Down-Regulated
PIGR	-3.14565	2.18553	-14.9617	1.39401e-46	2.16317e-45	94.7435	Down-Regulated
PTN	-2.64021	3.20395	-14.9008	3.01583e-46	4.58973e-45	93.9758	Down-Regulated
ANGPTL4	-2.06867	2.54905	-14.6659	5.80087e-45	8.44439e-44	91.0343	Down-Regulated
HRASLS5	-2.04276	1.75157	-14.6584	6.37446e-45	9.2521e-44	90.9405	Down-Regulated
DCN	-2.09206	5.32419	-14.5699	1.92415e-44	2.73845e-43	89.8416	Down-Regulated
RGS2	-2.00879	3.6337	-14.5609	2.15314e-44	3.05773e-43	89.7297	Down-Regulated
CLDN8	-2.11042	1.95235	-14.3991	1.60217e-43	2.20399e-42	87.7334	Down-Regulated
CALB2	-2.22121	2.23735	-13.6739	1.0669e-39	1.29298e-38	78.9792	Down-Regulated
CCL21	-2.69845	2.93523	-13.6429	1.5423e-39	1.86341e-38	78.6129	Down-Regulated
SNCG	-2.33342	3.42149	-13.4901	9.42597e-39	1.10439e-37	76.8135	Down-Regulated
PROL1	-2.02548	0.862894	-13.4621	1.31197e-38	1.5263e-37	76.4848	Down-Regulated
LAMB3	-2.0801	3.33571	-13.4302	1.90839e-38	2.20587e-37	76.1123	Down-Regulated
IRX1	-2.07699	1.78516	-13.4058	2.5444e-38	2.93073e-37	75.8265	Down-Regulated
STAC2	-2.91274	2.2046	-13.2912	9.72307e-38	1.09817e-36	74.4941	Down-Regulated
APOD	-3.11483	5.93718	-13.0881	1.02744e-36	1.10006e-35	72.1511	Down-Regulated
KRT14	-3.36804	4.08491	-12.2656	1.08442e-32	9.76371e-32	62.9488	Down-Regulated
KRT5	-3.1408	3.88847	-11.9076	5.30218e-31	4.48947e-30	59.0874	Down-Regulated
PI15	-2.09438	1.67926	-11.5228	3.13228e-29	2.46122e-28	55.04	Down-Regulated
TAT	-2.39155	1.40619	-11.2055	8.36168e-28	6.24959e-27	51.7822	Down-Regulated
KLK5	-2.33327	2.0656	-11.0084	6.20316e-27	4.46402e-26	49.7952	Down-Regulated
KRT15	-2.40282	3.35467	-10.709	1.23084e-25	8.41313e-25	46.8337	Down-Regulated
MAOB	-2.01031	4.11105	-9.94474	1.86317e-22	1.1003e-21	39.582	Down-Regulated
GABRP	-2.55176	2.82555	-9.88385	3.27519e-22	1.90963e-21	39.0238	Down-Regulated
KRT17	-2.56008	4.33629	-9.70482	1.69151e-21	9.47648e-21	37.3994	Down-Regulated
IGJ	-2.33456	5.51853	-9.41528	2.28199e-20	1.21702e-19	34.8263	Down-Regulated
MUCL1	-3.2358	3.8795	-9.29746	6.45527e-20	3.36369e-19	33.7985	Down-Regulated
PIP	-2.06486	5.48433	-5.50989	4.37924e-08	1.13423e-07	7.05052	Down-Regulated
