# Supplementary material for: Characterization of alternative splicing events and prognostic signatures in breast cancer
Source: BMC Cancer. 2021 May 22;21:587. doi: 10.1186/s12885-021-08305-6 (PMC8141138; doi:10.1186/s12885-021-08305-6)
Supplement: Supplementary file 7 — Additional file 7: Table S7. AS events Ratio for 7 typesR3. [file 12885_2021_8305_MOESM7_ESM.xlsx]

## Sheet: Sheet1
	Overall	Prognostic	Ratio
AA	3731	88	0.0235862
AD	3246	83	0.0255699
AP	9112	281	0.0308385
AT	8595	62	0.0072135
ES	17702	526	0.0297142
ME	233	8	0.0343348
RI	2802	74	0.0264097
