# Supplementary material for: Characterization of alternative splicing events and prognostic signatures in breast cancer
Source: BMC Cancer. 2021 May 22;21:587. doi: 10.1186/s12885-021-08305-6 (PMC8141138; doi:10.1186/s12885-021-08305-6)
Supplement: Supplementary file 8 — Additional file 8: Table S8. Correlation between AS events and SFsR3. [file 12885_2021_8305_MOESM8_ESM.xlsx]

## Sheet: corResult
SF	AS	cor	pvalue	Regulation
TNPO1	INPP5F-13276-RI	-0.523239	3.47068e-70	negative
CIRBP	NRBP2-85507-RI	0.501848	7.85436e-64	postive
CIRBP	C9orf117-87644-AT	0.589359	5.46501e-93	postive
ISY1	BCL2L11-54965-ES	0.503578	2.49959e-64	postive
SDE2	INPP5F-13276-RI	-0.50966	4.23225e-66	negative
SART1	USB1-36622-AP	-0.507553	1.75501e-65	negative
SART1	USB1-36621-AP	0.509821	3.79501e-66	postive
DDX6	HIRA-61047-AP	0.515402	8.34014e-68	postive
SNRPA	STAG1-66937-ES	0.529544	3.79489e-72	postive
SNRPA	INPP5F-13276-RI	0.502243	6.05006e-64	postive
SNRPA	CCR2-64443-AT	0.525227	8.44257e-71	postive
SNRPA	CCR2-64444-AT	-0.522728	4.98378e-70	negative
SNRPA	CLIC5-76410-AT	-0.503715	2.28194e-64	negative
RBM25	RBM5-64960-RI	0.525279	8.13653e-71	postive
LSM7	BCL2L11-54965-ES	0.527533	1.6191e-71	postive
LSM7	CCR2-64443-AT	0.500858	1.50845e-63	postive
LSM7	HIRA-61047-AP	-0.581553	5.07691e-90	negative
DHX9	INPP5F-13276-RI	-0.509548	4.5675e-66	negative
CSN3	KIF22-35926-AP	-0.568814	2.40396e-85	negative
FAM50A	INPP5F-13276-RI	0.503392	2.82741e-64	postive
GPATCH8	INPP5F-13276-RI	-0.574946	1.43241e-87	negative
LENG1	C9orf117-87644-AT	0.50294	3.81501e-64	postive
FUS	ACTG1-44121-RI	0.505712	6.03121e-65	postive
FUS	NRBP2-85507-RI	0.500122	2.44552e-63	postive
CACTIN	RHBDF1-124991-AD	0.556223	6.38981e-81	postive
CACTIN	NRBP2-85507-RI	0.516143	4.99849e-68	postive
CACTIN	RNF146-77455-AD	0.545911	1.95167e-77	postive
CACTIN	C9orf117-87644-AT	0.587962	1.88226e-92	postive
CACTIN	HIRA-61047-AP	-0.556658	4.52653e-81	negative
CLK4	RBM5-64960-RI	0.513824	2.47236e-67	postive
PQBP1	STAG1-66937-ES	0.520174	3.01332e-69	postive
PQBP1	HERC2-29748-ES	-0.502423	5.37307e-64	negative
PQBP1	INPP5F-13276-RI	0.537605	1.02487e-74	postive
DDX46	INPP5F-13276-RI	-0.533528	2.0818e-73	negative
DDX46	CCR2-64443-AT	-0.505034	9.488e-65	negative
DDX46	CCR2-64444-AT	0.504153	1.70557e-64	postive
SRPK1	CC2D2A-68809-ES	0.501434	1.03212e-63	postive
CLK1	SRRM1-1133-ES	0.509483	4.7728e-66	postive
CLK1	ME3-18199-ES	0.508537	9.04194e-66	postive
CLK1	RBM5-64960-RI	0.509939	3.50441e-66	postive
CLK1	EZH2-82155-RI	0.514059	2.1046e-67	postive
CLK1	SMPD4-95699-ES	-0.500523	1.88022e-63	negative
CLK1	ZNF83-51506-ES	0.504522	1.33401e-64	postive
CDK10	BCL2L11-54965-ES	0.536861	1.78161e-74	postive
CDK10	ACTG1-44121-RI	0.510627	2.19691e-66	postive
CDK10	RHBDF1-124991-AD	0.508823	7.45396e-66	postive
CDK10	NRBP2-85507-RI	0.545299	3.11505e-77	postive
CDK10	C9orf117-87644-AT	0.522518	5.77939e-70	postive
RBM42	HIRA-61047-AP	-0.624434	2.20155e-107	negative
CLASRP	BCL2L11-54965-ES	0.523717	2.47254e-70	postive
CLASRP	TMEM63A-10003-ES	0.501449	1.02171e-63	postive
CLASRP	IMMP2L-81423-AP	0.563269	2.25312e-83	postive
CLASRP	ACTG1-44121-RI	0.628047	5.68267e-109	postive
CLASRP	RHBDF1-124991-AD	0.612319	3.30843e-102	postive
CLASRP	NRBP2-85507-RI	0.692226	3.99719e-141	postive
CLASRP	KCNAB2-367-RI	0.560937	1.48329e-82	postive
CLASRP	LRRC32-17897-AP	0.517161	2.46828e-68	postive
CLASRP	C9orf117-87644-AT	0.621804	3.06331e-106	postive
CLASRP	LRRC32-17898-AP	-0.518936	7.16661e-69	negative
CLASRP	WDR55-73718-RI	0.508635	8.46421e-66	postive
CLASRP	HIRA-61047-AP	-0.574531	2.03349e-87	negative
RBMS1	MAP3K7-77020-ES	-0.537243	1.34107e-74	negative
DDX3X	HERC2-29748-ES	0.502842	4.07061e-64	postive
DDX3X	INPP5F-13276-RI	-0.568148	4.16563e-85	negative
DDX3X	CCR2-64443-AT	-0.536724	1.97137e-74	negative
DDX3X	CCR2-64444-AT	0.534794	8.2079e-74	postive
DDX3X	HIRA-61047-AP	0.503357	2.89466e-64	postive
SUGP1	C9orf117-87644-AT	0.569518	1.34188e-85	postive
SUGP1	HIRA-61047-AP	-0.505474	7.06975e-65	negative
CCDC130	IMMP2L-81423-AP	0.508711	8.04181e-66	postive
CCDC130	RHBDF1-124991-AD	0.513715	2.66537e-67	postive
CCDC130	NRBP2-85507-RI	0.552472	1.22261e-79	postive
CCDC130	C9orf117-87644-AT	0.50218	6.30711e-64	postive
SRSF5	NRBP2-85507-RI	0.529164	4.99501e-72	postive
U2AF1L4	BCL2L11-54965-ES	0.522615	5.39675e-70	postive
U2AF1L4	NRBP2-85507-RI	0.545231	3.28185e-77	postive
U2AF1L4	KCNAB2-367-RI	0.5212	1.4652e-69	postive
RBM5	RBM5-64960-RI	0.523502	2.87925e-70	postive
RBM5	EZH2-82155-RI	0.511129	1.5608e-66	postive
RBM5	SMPD4-95699-ES	-0.533612	1.95785e-73	negative
RBM5	ZNF83-51506-ES	0.527311	1.89828e-71	postive
NOVA1	ALG13-89907-ES	-0.632985	3.53971e-111	negative
SPEN	HERC2-29748-ES	0.526051	4.68604e-71	postive
SPEN	INPP5F-13276-RI	-0.58885	8.58213e-93	negative
SPEN	CCR2-64443-AT	-0.50786	1.42789e-65	negative
SPEN	NUP160-15809-RI	-0.504932	1.01569e-64	negative
SPEN	CCR2-64444-AT	0.505082	9.18785e-65	postive
SNRNP70	IMMP2L-81424-AP	-0.500748	1.62182e-63	negative
SNRNP70	IMMP2L-81423-AP	0.559454	4.87707e-82	postive
SNRNP70	ACTG1-44121-RI	0.59364	1.18816e-94	postive
SNRNP70	RHBDF1-124991-AD	0.583915	6.54635e-91	postive
SNRNP70	NRBP2-85507-RI	0.665859	6.06872e-127	postive
SNRNP70	KCNAB2-367-RI	0.557588	2.16226e-81	postive
SNRNP70	C9orf117-87644-AT	0.674549	1.87252e-131	postive
SNRNP70	HIRA-61047-AP	-0.58034	1.44515e-89	negative
RNU1-1	DYRK3-9590-AP	-0.615622	1.35072e-103	negative
RNU1-1	RIPK4-60674-AP	-0.581211	6.82037e-90	negative
EIF3A	HERC2-29748-ES	0.502554	4.92659e-64	postive
EIF3A	INPP5F-13276-RI	-0.500431	1.99753e-63	negative
CCDC12	BCL2L11-54965-ES	0.55411	3.38265e-80	postive
CCDC12	STAG1-66937-ES	0.563761	1.5114e-83	postive
CCDC12	ZNF638-53927-AP	-0.537165	1.42147e-74	negative
CCDC12	HERC2-29748-ES	-0.527232	2.0096e-71	negative
CCDC12	ZNF638-53926-AP	0.553068	7.66826e-80	postive
CCDC12	NRBP2-85507-RI	0.502281	5.90159e-64	postive
CCDC12	C9orf117-87644-AT	0.581691	4.50733e-90	postive
CCDC12	INPP5F-13276-RI	0.551479	2.65281e-79	postive
CCDC12	CCR2-64443-AT	0.524802	1.14288e-70	postive
CCDC12	NUP160-15809-RI	0.568681	2.68346e-85	postive
CCDC12	CCR2-64444-AT	-0.523937	2.11437e-70	negative
CCDC12	HIRA-61047-AP	-0.569899	9.78419e-86	negative
CCDC12	MANBA-70115-ES	0.538259	6.30011e-75	postive
PRPF39	RBM5-64960-RI	0.518389	1.05005e-68	postive
PRPF39	HPN-49022-RI	0.511661	1.08674e-66	postive
RBM47	MAP3K7-77020-ES	0.505929	5.21579e-65	postive
WDR83	NRBP2-85507-RI	0.518056	1.32366e-68	postive
WDR83	C9orf117-87644-AT	0.549959	8.64885e-79	postive
LUC7L	HPS4-61504-RI	0.563934	1.31348e-83	postive
LUC7L	TMEM63A-10003-ES	0.563636	1.67358e-83	postive
LUC7L	ACTG1-44121-RI	0.547513	5.71603e-78	postive
LUC7L	ATMIN-37749-AP	0.504843	1.0773e-64	postive
LUC7L	RHBDF1-124991-AD	0.503487	2.65556e-64	postive
LUC7L	NRBP2-85507-RI	0.63089	3.08588e-110	postive
LUC7L	SMPD4-95699-ES	-0.509848	3.72559e-66	negative
LUC7L	KCNAB2-367-RI	0.546325	1.42214e-77	postive
LUC7L	SGSM2-38395-RI	0.512861	4.78405e-67	postive
LUC7L	NSMF-88307-AP	-0.533598	1.97777e-73	negative
LUC7L	MAN2A2-32517-AA	0.509712	4.08673e-66	postive
RNU4-1	DYRK3-9590-AP	-0.608971	8.14807e-101	negative
RNU4-1	RIPK4-60674-AP	-0.578603	6.41089e-89	negative
DDX39B	ME3-18199-ES	0.507046	2.4672e-65	postive
DDX39B	RHBDF1-124991-AD	0.504534	1.32379e-64	postive
DDX39B	NRBP2-85507-RI	0.513631	2.82351e-67	postive
DDX39B	SMPD4-95699-ES	-0.504091	1.77774e-64	negative
DDX39B	ZNF83-51506-ES	0.535319	5.57312e-74	postive
DDX39B	SLC39A13-15748-RI	0.522293	6.77814e-70	postive
HSPA8	HPS4-61504-RI	-0.515953	5.69863e-68	negative
HSPA8	ZNF160-51649-AP	-0.500474	1.94093e-63	negative
SF3A2	HIRA-61047-AP	-0.56175	7.702e-83	negative
UBL5	INPP5F-13276-RI	0.508762	7.7691e-66	postive
UBL5	CCR2-64443-AT	0.515013	1.09118e-67	postive
UBL5	NUP160-15809-RI	0.534948	7.33102e-74	postive
UBL5	CCR2-64444-AT	-0.51202	8.5021e-67	negative
