# Supplementary material for: Characterization of alternative splicing events and prognostic signatures in breast cancer
Source: BMC Cancer. 2021 May 22;21:587. doi: 10.1186/s12885-021-08305-6 (PMC8141138; doi:10.1186/s12885-021-08305-6)
Supplement: Supplementary file 9 — Additional file 9: Table S9. Prognostic SFsR3. [file 12885_2021_8305_MOESM9_ESM.xlsx]

## Sheet: uniCoxResult.Sig
id	z	HR	HR.95L	HR.95H	pvalue
HSPA8	2.7577	1.41098	1.10472	1.80215	0.00582105
U2AF1L4	-2.61023	0.631149	0.44674	0.891679	0.00904811
SNRNP70	-2.31101	0.73576	0.567173	0.954458	0.0208322
SRSF5	-2.25364	0.719721	0.540682	0.958047	0.0242186
CLASRP	-2.20544	0.734456	0.558278	0.966231	0.027423
CCDC12	-2.1402	0.732808	0.551252	0.97416	0.0323386
SART1	-2.09376	0.778519	0.615867	0.984128	0.0362812
WDR83	-1.97727	0.721179	0.521589	0.997143	0.048011
